# Supplementary material for: Mallard Hybridization With Domesticated Lineages Alters Spring Migration Behavior and Timing
Source: Ecol Evol. 2024 Dec 30;15(1):e70706. doi: 10.1002/ece3.70706 (PMC11685176; doi:10.1002/ece3.70706)
Supplement: Supplementary file 1 — Appendix S1. [file ECE3-15-e70706-s001.zip]

Archive with 3 entries (3 files):
- ece370706-sup-0001-AppendixS1.R
- ece370706-sup-0002-AppendixS2.csv
- ece370706-sup-0003-AppendixS3.csv
