# Supplementary material for: Mallard Hybridization With Domesticated Lineages Alters Spring Migration Behavior and Timing
Source: Ecol Evol. 2024 Dec 30;15(1):e70706. doi: 10.1002/ece3.70706 (PMC11685176; doi:10.1002/ece3.70706)
Supplement: Supplementary file 1 — Appendix S1. [file ECE3-15-e70706-s001.zip › ece370706-sup-0001-AppendixS1.R]

library(dplyr)
library(lubridate)
library(ggplot2)
library(maptiles)
library(tidyterra)
library(cluster)
library(sf)
library(geosphere)
library(move)
library(recurse)
library(bayestestR)
library(brms)
library(ggspatial)
library(ggpubr)

# Read in data that contains movement and genetics data for AR and TN
orni <- read.csv("D:/Mallard_Genetics_Spring/OneDrive_2024-03-12/Nick^2 GFM Spring Movements - Askren/TN_AR_locs_genetics_5Aug23.csv", numerals = "no.loss", header = TRUE)

# Remove unnecessary columns and assign names to get info from individuals
# that contain genetics information

colnames(orni)
dabbler <- data.frame(orni$device_id, orni$band, orni$datetime, orni$lat, 
                      orni$lon, orni$hdop, orni$speed, orni$alt, 
                      orni$temp, orni$state, orni$sex, orni$gfm.pop, orni$call)

colnames(dabbler)<-c("device_id", "band" ,"datetime",	"lat",	"lon", "hdop",	
                     "speed",	"alt",	"temp", "state", "sex", "gfm.pop", 
                     "call")

# Create the date time class
dabbler$datetime<-as.POSIXct(dabbler$datetime, format = "%Y-%m-%d %H:%M:%S")

# Filter out bad fixes
dabbler<-dabbler[!is.na(dabbler$datetime),]
dabbler<-dabbler[!is.na(dabbler$lon),]
dabbler<-dabbler[!is.na(dabbler$lat),]
dabbler<-dabbler[!(dabbler$lon==""),]
dabbler<-dabbler[!(dabbler$lat==""),]
dabbler<-dabbler[!(dabbler$lon=="0.000000000000000"),]

# Create migration_track column
dabbler <- dabbler %>%
  mutate(year = year(datetime),
         migration_track = paste(band, year, sep = "_"))

# Filter GPS data by month and day
filtered_data <- dabbler %>%
  filter(month(datetime) >= 2 & month(datetime) <= 5)

# Adjust latitude filter based on state
filtered_data <- filtered_data %>%
  filter((state == "AR" & lat >= 35.904) |
           (state == "TN" & lat >= 36.982))

# Order by id and datetime
filtered_data <- filtered_data[order(filtered_data$migration_track, filtered_data$datetime), ]

# Calculate hours between points
filtered_data <- filtered_data %>%
  group_by(migration_track) %>%
  mutate(
    time_diff_hours = round(as.numeric(difftime(datetime, lag(datetime), units = "mins")), 0)  # Round time difference to 2 decimal places
  )

# Calculate the distance between consecutive points
filtered_data <- filtered_data %>%
  group_by(migration_track) %>%
  mutate(step_length_km = ifelse(time_diff_hours <= 70 & time_diff_hours > 50, 
                                 distVincentySphere(
                                   cbind(lon, lat), 
                                   cbind(lag(lon), lag(lat))
                                 ) / 1000,  # Convert meters to kilometers
                                 NA_real_)) %>%  # If time difference is greater than 70minutes, insert NA
  ungroup()

# Filter out instances where step length is greater than 70 or less than 50
filtered_data <- filtered_data %>%
  filter(time_diff_hours <= 70 & time_diff_hours >= 50)

# Remove thrown GPS locations
filtered_data <- subset(filtered_data, step_length_km < 200)

# Convert the regular dataframe to an sf class
df.sp <- st_as_sf(filtered_data, coords = c("lon", "lat"), crs = 4326)

# Transform to UTM
df.sp <- st_transform(df.sp, crs = 3857)

# Grab easting and northing coordinates 
sp.cords <- as.data.frame(st_coordinates(df.sp))

# Combine to original data
filtered_data$easting <- sp.cords$X
filtered_data$northing <- sp.cords$Y

# Make filtered data a data frame because recurse package doesn't like it if not
filtered_data <- as.data.frame(filtered_data)

# Put coordinates into date frame for recursion analysis
df <- filtered_data[, c("easting", "northing", 
                        "datetime", "migration_track")]

# Create list of unique IDs
uniq <- unique(unlist(df$migration_track))

# Create empty list by unique ID to store data
datalist <- list()
datalist = random_memory=vector("list",length(uniq))

for (i in 1:length(uniq)){
  mig <- subset(df, migration_track == uniq[i])
  
  #your desired function
  recurse_stats <- getRecursions(mig, radius = 25000)
  
  # Create data frame of revisit stats
  map.df <- as(mig,'data.frame')
  map.df$revisits <- recurse_stats$revisits
  map.df$residenceTime <- recurse_stats$residenceTime
  
  #create column with date
  map.df$date <- strptime(paste(map.df$datetime),"%Y-%m-%d")
  
  datalist[[i]] <- map.df
}

df.output <- do.call(rbind, datalist)

filtered_data <- cbind(filtered_data, "residenceTime" = df.output$residenceTime)

# Subset to find instances where the bird remained in the buffer for at least 
# 10 days
filtered_data_subset <- filtered_data %>% 
  filter(residenceTime > 240)

# Group the data by migration_track and find the row with the maximum latitude
# This give you the most northern gps location and the arrival date
most_northern_mig <- filtered_data_subset %>%
  group_by(migration_track) %>%
  filter(lat == max(lat, na.rm = TRUE)) %>%
  ungroup()

# Now we want to use the date of the most northern point to subset the filtered
# data down to find the stopovers

# First `most_northern_mig` contains `migration_track` and the datetime of the most northern latitude
# Rename the datetime column in most_northern_mig to `northern_date` if it isn't already
most_northern_mig <- most_northern_mig %>%
  dplyr::rename(northern_date = datetime,
                northern_lat = lat,
                northern_lon = lon)

# Merge the `filtered_data` with `most_northern_mig` and select relevant columns
merged_data <- filtered_data %>%
  left_join(most_northern_mig %>% dplyr::select(migration_track, northern_date, northern_lat, northern_lon),
            by = "migration_track")

# Filter the merged data to keep only locations prior to the most northern migration date
filtered_data_prior <- merged_data %>%
  filter(datetime < northern_date)

# Filter the data for step_length_km greater than 50
filtered_step_length <- filtered_data_prior %>%
  filter(step_length_km > 50)

# Group by migration_track and find the earliest date where step_length_km > 50
# This is the departure date
departure_dates <- filtered_step_length %>%
  dplyr::group_by(migration_track) %>%
  dplyr::summarize(first_date = min(datetime, na.rm = TRUE))

# Rename the datetime column to departure
departure_dates <- departure_dates %>%
  dplyr::rename(departure = first_date)

# Merge filtered_data_prior with departure_dates to add the departure date
merged_data <- filtered_data_prior %>%
  left_join(departure_dates, by = "migration_track")

# Filter the merged data to keep only dates before or equal to the departure date
filtered_data_final <- merged_data %>%
  dplyr::filter(datetime >= departure)

# Order by id and datetime to take a look
filtered_data_final <- filtered_data_final[order(filtered_data_final$migration_track, 
                                                 filtered_data_final$datetime), ]

# Now I need to find locations using recursion where they stop for > 24 hour
# after a 50 km flight
# Convert the regular dataframe to an sf class
df.sp <- st_as_sf(filtered_data_final, coords = c("lon", "lat"), crs = 4326)

# Transform to UTM
df.sp <- st_transform(df.sp, crs = 3857)

# Grab easting and northing coordinates 
sp.cords <- as.data.frame(st_coordinates(df.sp))

# Combine to original data
filtered_data_final$easting <- sp.cords$X
filtered_data_final$northing <- sp.cords$Y

# Make filtered data a data frame because recurse package doesn't like it if not
filtered_data_final <- as.data.frame(filtered_data_final)

# Put coordinates into date frame for recursion analysis
df <- filtered_data_final[, c("easting", "northing", 
                        "datetime", "migration_track")]

# Remove things from environment to make space
rm(filtered_data, filtered_data_prior, dabbler,orni, most_northern_mig, 
   filtered_data_subset, filtered_step_length, df.sp, df.output, 
   departure_dates, map.df, mig, merged_data, recurse_stats, sp.cords)

# Create list of unique IDs
uniq <- unique(unlist(filtered_data_final$migration_track))

# Create empty list by unique ID to store data
datalist <- list()
datalist = random_memory=vector("list",length(uniq))

# Find residence time for stopovers
for (i in 1:length(uniq)){
  mig <- subset(df, migration_track == uniq[i])
  
  #your desired function
  recurse_stats <- getRecursions(mig, radius = 25000)
  
  # Create data frame of revisit stats
  map.df <- as(mig,'data.frame')
  map.df$revisits <- recurse_stats$revisits
  map.df$residenceTime <- recurse_stats$residenceTime
  
  #create column with date
  map.df$date <- strptime(paste(map.df$datetime),"%Y-%m-%d")
  
  datalist[[i]] <- map.df
}

df.output <- do.call(rbind, datalist)

filtered_data_final <- cbind(filtered_data_final, "residenceTime_mig" = df.output$residenceTime)

# Filter the data for step_length_km greater than 50
step_length_mig <- filtered_data_final %>%
  dplyr::filter(step_length_km > 50)

# Remove duplicate datetimes
step_length_mig_unique <- step_length_mig %>%
  distinct(datetime, .keep_all = TRUE)

# Calculate the count and mean residenceTime for each migration_track
stopover_counts <- step_length_mig_unique %>%
  group_by(migration_track) %>%
  summarize(stopovers = sum(residenceTime > 24, na.rm = TRUE), 
            stop_duration = mean(ifelse(residenceTime > 24, residenceTime, NA), na.rm = TRUE), 
            .groups = "drop")  # ensure that the grouping structure is dropped

# Merge count information with filtered_data_final based on migration_track
filtered_data_final <- filtered_data_final %>%
  left_join(stopover_counts, by = "migration_track") %>%
  mutate(stop_duration = ifelse(is.na(stop_duration), 0, stop_duration))

# Make NAs in stop duration 0s
filtered_data_final <- filtered_data_final %>%
  mutate(stop_duration = ifelse(is.na(stop_duration), 0, stop_duration))

# Calulate the migration duration (number of migration days)
filtered_data_final <- filtered_data_final %>%
  mutate(migration_duration = as.numeric(difftime(northern_date, departure, units = "days")))

# Create a separate data frame for each migration_track
departure_data <- filtered_data_final %>%
  dplyr::group_by(migration_track) %>%
  dplyr::filter(datetime == departure)
  
arrival_data <- filtered_data_final %>%
  dplyr::group_by(migration_track) %>%
  dplyr::filter(datetime == last(datetime))

# Merge departure and arrival data to calculate distance
distance_data <- left_join(departure_data, arrival_data, by = "migration_track") %>%
  rowwise() %>%
  mutate(mig_distance = distHaversine(c(lon.x, lat.x), c(lon.y, lat.y)) / 1000)  # Convert meters to kilometers

# Select relevant columns
distance_data <- distance_data %>%
  dplyr::select(migration_track, mig_distance)

# Merge distance_data with filtered_data_final by migration_track
filtered_data_final <- left_join(filtered_data_final, distance_data, by = "migration_track")

# Remove individuals that did not move greater than 50 km during migration
filtered_data_final <- filtered_data_final %>%
  dplyr::filter(mig_distance > 50)

# Read in urban area shapefile
urban_shp <- raster("D:/Mallard_Genetics_Spring/OneDrive_2024-03-12/Nick^2 GFM Spring Movements - Askren/ne_10m_urban_areas/Dist_Urban.tif")

# Define the projection to Web Mercator (EPSG:3857)
projection <- "+proj=merc +a=6378137 +b=6378137 +lat_ts=0.0 +lon_0=0.0 +x_0=0.0 +y_0=0 +k=1.0 +units=m +nadgrids=@null +wktext +no_defs +over"

# Project the raster
urban_shp <- projectRaster(urban_shp, crs = projection)

# Convert data to sf object
filter_sf <- st_as_sf(filtered_data_final, coords = c("easting", "northing"), crs = 3857)

plot(urban_shp, axes = T)
plot(filter_sf$geometry, add = T, col = 2)

# Extract distance
filter_sf$dist_urban <- raster::extract(urban_shp, filter_sf)

# Add to final frame
filtered_data_final$dist_urban <- filter_sf$dist_urban

# Convert km to meter for dist_urban
filtered_data_final$dist_urban <- filtered_data_final$dist_urban/1000

# Keep only the row with the latest datetime for each migration_track
mod_data <- filtered_data_final %>%
  arrange(migration_track, desc(datetime)) %>%
  group_by(migration_track) %>%
  slice(1) %>%
  ungroup()

# Create columns with only month, day, and year
mod_data <- mod_data %>%
  mutate(arrival_date = format(northern_date, "%m-%d-%Y"),
         departure_date = format(departure, "%m-%d-%Y"))

# Ensure arrival_date and departure_date are POSIXct objects
mod_data$arrival_date <- as.POSIXct(mod_data$arrival_date, format = "%m-%d-%Y")
mod_data$departure_date <- as.POSIXct(mod_data$departure_date, format = "%m-%d-%Y")

# Convert arrival and departure dates to Julian dates
mod_data <- mod_data %>%
  mutate(arrival_julian_date = as.numeric(format(arrival_date, "%j")),
         departure_julian_date = as.numeric(format(departure_date, "%j")))

###############################################################################
################## Run Models #################################################
###############################################################################

# Look at arrival date
# Game farm hybrids arrive later to there breeding grounds
# Standardize the predictor 'gfm.pop'
mod_data$gfm.pop_scaled <- scale(mod_data$gfm.pop)

mod1 <- brm(
  arrival_julian_date ~ gfm.pop_scaled + (1 | year) + (1 | band),
  data = mod_data,
  cores = 4, 
  control = list(adapt_delta = 0.9999, max_treedepth = 15),
  family = gaussian(),
  iter = 10000,
  warmup = 4000,
  prior = c(
    prior(normal(0, 1000), class = "b", coef = "gfm.pop_scaled"),
    prior(normal(0, 1000), class = "sd", group = "band"),
    prior(normal(0, 1000), class = "sd", group = "year")
  )
)

# Summary of the model with 90% credible intervals
summary(mod1, prob = 0.9)

# Get conditional effects with 90% credible intervals
ce1 <- conditional_effects(mod1, prob = 0.9)

# Extract the data for plotting
ce_data1 <- ce1$gfm.pop_scaled
ce_data1$gfm.pop <- ce_data1$gfm.pop_scaled * attr(mod_data$gfm.pop_scaled, 'scaled:scale') + attr(mod_data$gfm.pop_scaled, 'scaled:center')

# Plot using ggplot2
p1 <- ggplot(ce_data1, aes(x = gfm.pop, y = estimate__)) +
  geom_ribbon(aes(ymin = lower__, ymax = upper__), fill = "lightblue", alpha = 0.5) +
  geom_line(size = 1) +
  labs(
    x = "Percentage game farm mallard",
    y = "Predicted arrival date (julian date)"
  ) +
  theme_minimal() +
  theme(
    panel.grid.major = element_blank(),
    panel.grid.minor = element_blank(),
    axis.line = element_line(colour = "black"),
    axis.ticks = element_line(colour = "black"),
    plot.title = element_text(hjust = 0.5, size = 14, face = "bold"),
    axis.title = element_text(size = 12),
    axis.text = element_text(size = 10)
  )
p1
# Calculate the probability of direction
pd1 <- p_direction(mod1)
pd1

# Look at departure date
# Game farm hybrids depart later to go to the breeding
# grounds
mod2 <- brm(departure_julian_date ~ gfm.pop_scaled + (1|year) + (1|band),
            data = mod_data,
            cores = 4, 
            control = list(adapt_delta = 0.9999, max_treedepth = 15),
            family = gaussian(), iter = 10000,
            warmup = 4000,
            prior = c(
              prior(normal(0, 1000), class = "b", coef = "gfm.pop_scaled"),
              prior(normal(0, 1000), class = "sd", group = "band"),
              prior(normal(0, 1000), class = "sd", group = "year")
            )
          )
# Summary of the model with 90% credible intervals
summary(mod2, prob = 0.9)

# Get conditional effects with 90% credible intervals
ce2 <- conditional_effects(mod2, prob = 0.9)

# Extract the data for plotting
ce_data2 <- ce2$gfm.pop_scaled
ce_data2$gfm.pop <- ce_data2$gfm.pop_scaled * attr(mod_data$gfm.pop_scaled, 'scaled:scale') + attr(mod_data$gfm.pop_scaled, 'scaled:center')

p2 <- ggplot(ce_data2, aes(x = gfm.pop, y = estimate__)) +
  geom_ribbon(aes(ymin = lower__, ymax = upper__), fill = "lightblue", alpha = 0.5) +
  geom_line(size = 1) +
  labs(
    x = "Percentage game farm mallard",
    y = "Predicted departure date (julian date)"
  ) +
  theme_minimal() +
  theme(
    panel.grid.major = element_blank(),
    panel.grid.minor = element_blank(),
    axis.line = element_line(colour = "black"),
    axis.ticks = element_line(colour = "black"),
    plot.title = element_text(hjust = 0.5, size = 14, face = "bold"),
    axis.title = element_text(size = 12),
    axis.text = element_text(size = 10)
  )
p2
# Calculate the probability of direction
pd2 <- p_direction(mod2)
pd2

# Look stopovers
# Forgot to make NAs 0 
# Make NAs in stop duration 0s
# No significance
mod_data <- mod_data %>%
  mutate(stopovers = ifelse(is.na(stopovers), 0, stopovers))

mod3 <- brm(stopovers ~ gfm.pop_scaled + (1|year) + (1|band),
            data = mod_data,
            cores = 4, 
            control = list(adapt_delta = 0.9999, max_treedepth = 15),
            family = gaussian(), iter = 10000,
            warmup = 4000,
            prior = c(
              prior(normal(0, 1000), class = "b", coef = "gfm.pop_scaled"),
              prior(normal(0, 1000), class = "sd", group = "band"),
              prior(normal(0, 1000), class = "sd", group = "year")
            )
          )

# Summary of the model with 90% credible intervals
summary(mod3, prob = 0.9)

# Get conditional effects with 90% credible intervals
ce3 <- conditional_effects(mod3, prob = 0.9)

# Extract the data for plotting
ce_data3 <- ce3$gfm.pop_scaled
ce_data3$gfm.pop <- ce_data3$gfm.pop_scaled * attr(mod_data$gfm.pop_scaled, 'scaled:scale') + attr(mod_data$gfm.pop_scaled, 'scaled:center')

p3 <- ggplot(ce_data3, aes(x = gfm.pop, y = estimate__)) +
  geom_ribbon(aes(ymin = lower__, ymax = upper__), fill = "lightblue", alpha = 0.5) +
  geom_line(size = 1) +
  labs(
    x = "Percentage game farm mallard",
    y = "Number of stopovers"
  ) +
  theme_minimal() +
  theme(
    panel.grid.major = element_blank(),
    panel.grid.minor = element_blank(),
    axis.line = element_line(colour = "black"),
    axis.ticks = element_line(colour = "black"),
    plot.title = element_text(hjust = 0.5, size = 14, face = "bold"),
    axis.title = element_text(size = 12),
    axis.text = element_text(size = 10)
  )
p3
# Calculate the probability of direction
pd3 <- p_direction(mod3)
pd3

# Stopover duration
# No significance
mod4 <- brm(stop_duration ~ gfm.pop_scaled + (1|year) + (1|band),
            data = mod_data,
            cores = 4, 
            control = list(adapt_delta = 0.9999, max_treedepth = 15),
            family = gaussian(), iter = 10000,
            warmup = 4000,
            prior = c(
              prior(normal(0, 1000), class = "b", coef = "gfm.pop_scaled"),
              prior(normal(0, 1000), class = "sd", group = "band"),
              prior(normal(0, 1000), class = "sd", group = "year")
            )
          )

# Summary of the model with 90% credible intervals
summary(mod4, prob = 0.9)

# Get conditional effects with 90% credible intervals
ce4 <- conditional_effects(mod4, prob = 0.9)

# Extract the data for plotting
ce_data4 <- ce4$gfm.pop_scaled
ce_data4$gfm.pop <- ce_data4$gfm.pop_scaled * attr(mod_data$gfm.pop_scaled, 'scaled:scale') + attr(mod_data$gfm.pop_scaled, 'scaled:center')

p4 <- ggplot(ce_data4, aes(x = gfm.pop, y = estimate__)) +
  geom_ribbon(aes(ymin = lower__, ymax = upper__), fill = "lightblue", alpha = 0.5) +
  geom_line(size = 1) +
  labs(
    x = "Percentage game farm mallard",
    y = "Duration at stopovers (hr)"
  ) +
  theme_minimal() +
  theme(
    panel.grid.major = element_blank(),
    panel.grid.minor = element_blank(),
    axis.line = element_line(colour = "black"),
    axis.ticks = element_line(colour = "black"),
    plot.title = element_text(hjust = 0.5, size = 14, face = "bold"),
    axis.title = element_text(size = 12),
    axis.text = element_text(size = 10)
  )
p4
# Calculate the probability of direction
pd4 <- p_direction(mod4)
pd4

# Arrival latitude
# Although not significance moderate effect with game farm mallards
# staying south
mod5 <- brm(northern_lat ~ gfm.pop_scaled + (1|year) + (1|band),
            data = mod_data,
            cores = 4, 
            control = list(adapt_delta = 0.9999, max_treedepth = 15),
            family = gaussian(),iter = 10000,
            warmup = 4000,
            prior = c(
              prior(normal(0, 1000), class = "b", coef = "gfm.pop_scaled"),
              prior(normal(0, 1000), class = "sd", group = "band"),
              prior(normal(0, 1000), class = "sd", group = "year")
            )
)

# Summary of the model with 90% credible intervals
summary(mod5, prob = 0.9)

# Get conditional effects with 90% credible intervals
ce5 <- conditional_effects(mod5, prob = 0.9)

# Extract the data for plotting
ce_data5 <- ce5$gfm.pop_scaled
ce_data5$gfm.pop <- ce_data5$gfm.pop_scaled * attr(mod_data$gfm.pop_scaled, 'scaled:scale') + attr(mod_data$gfm.pop_scaled, 'scaled:center')

p5 <- ggplot(ce_data5, aes(x = gfm.pop, y = estimate__)) +
  geom_ribbon(aes(ymin = lower__, ymax = upper__), fill = "lightblue", alpha = 0.5) +
  geom_line(size = 1) +
  labs(
    x = "Percentage game farm mallard",
    y = "Arrival latitude (degree)"
  ) +
  theme_minimal() +
  theme(
    panel.grid.major = element_blank(),
    panel.grid.minor = element_blank(),
    axis.line = element_line(colour = "black"),
    axis.ticks = element_line(colour = "black"),
    plot.title = element_text(hjust = 0.5, size = 14, face = "bold"),
    axis.title = element_text(size = 12),
    axis.text = element_text(size = 10)
  )
p5
# Calculate the probability of direction
pd5 <- p_direction(mod5)
pd5

# Distance to urban
# No significance to urban dist
mod6 <- brm(dist_urban ~ gfm.pop_scaled + (1|year) + (1|band),
            data = mod_data,
            cores = 4, 
            control = list(adapt_delta = 0.9999, max_treedepth = 15),
            family = gaussian(), iter = 10000,
            warmup = 4000,
            prior = c(
              prior(normal(0, 1000), class = "b", coef = "gfm.pop_scaled"),
              prior(normal(0, 1000), class = "sd", group = "band"),
              prior(normal(0, 1000), class = "sd", group = "year")
            )
)

# Summary of the model with 90% credible intervals
summary(mod6, prob = 0.9)

# Get conditional effects with 90% credible intervals
ce6 <- conditional_effects(mod6, prob = 0.9)

# Extract the data for plotting
ce_data6 <- ce6$gfm.pop_scaled
ce_data6$gfm.pop <- ce_data6$gfm.pop_scaled * attr(mod_data$gfm.pop_scaled, 'scaled:scale') + attr(mod_data$gfm.pop_scaled, 'scaled:center')

p6 <- ggplot(ce_data6, aes(x = gfm.pop, y = estimate__)) +
  geom_ribbon(aes(ymin = lower__, ymax = upper__), fill = "lightblue", alpha = 0.5) +
  geom_line(size = 1) +
  labs(
    x = "Percentage game farm mallard",
    y = "Distance to urban (km)"
  ) +
  theme_minimal() +
  theme(
    panel.grid.major = element_blank(),
    panel.grid.minor = element_blank(),
    axis.line = element_line(colour = "black"),
    axis.ticks = element_line(colour = "black"),
    plot.title = element_text(hjust = 0.5, size = 14, face = "bold"),
    axis.title = element_text(size = 12),
    axis.text = element_text(size = 10)
  )
p6
# Calculate the probability of direction
pd6 <- p_direction(mod6)
pd6

# Total migration distance
# Pure mallards traveled more during migration
mod7 <- brm(mig_distance ~ gfm.pop_scaled + (1|year) + (1|band),
            data = mod_data,
            cores = 4, 
            control = list(adapt_delta = 0.9999, max_treedepth = 15),
            family = gaussian(), iter = 10000,
            warmup = 4000,
            prior = c(
              prior(normal(0, 1000), class = "b", coef = "gfm.pop_scaled"),
              prior(normal(0, 1000), class = "sd", group = "band"),
              prior(normal(0, 1000), class = "sd", group = "year")
            )
)

# Summary of the model with 90% credible intervals
summary(mod7, prob = 0.9)

# Get conditional effects with 90% credible intervals
ce7 <- conditional_effects(mod7, prob = 0.9)

# Extract the data for plotting
ce_data7 <- ce7$gfm.pop_scaled
ce_data7$gfm.pop <- ce_data7$gfm.pop_scaled * attr(mod_data$gfm.pop_scaled, 'scaled:scale') + attr(mod_data$gfm.pop_scaled, 'scaled:center')

p7 <- ggplot(ce_data7, aes(x = gfm.pop, y = estimate__)) +
  geom_ribbon(aes(ymin = lower__, ymax = upper__), fill = "lightblue", alpha = 0.5) +
  geom_line(size = 1) +
  labs(
    x = "Percentage game farm mallard",
    y = "Total migration distance (km)"
  ) +
  theme_minimal() +
  theme(
    panel.grid.major = element_blank(),
    panel.grid.minor = element_blank(),
    axis.line = element_line(colour = "black"),
    axis.ticks = element_line(colour = "black"),
    plot.title = element_text(hjust = 0.5, size = 14, face = "bold"),
    axis.title = element_text(size = 12),
    axis.text = element_text(size = 10)
  )
p7
# Calculate the probability of direction
pd7 <- p_direction(mod7)
pd7

# Migration duration
# Did not differ
mod8 <- brm(migration_duration ~ gfm.pop_scaled + (1|year) + (1|band),
            data = mod_data,
            cores = 4, 
            control = list(adapt_delta = 0.9999, max_treedepth = 15),
            family = gaussian(), iter = 10000,
            warmup = 4000,
            prior = c(
              prior(normal(0, 1000), class = "b", coef = "gfm.pop_scaled"),
              prior(normal(0, 1000), class = "sd", group = "band"),
              prior(normal(0, 1000), class = "sd", group = "year")
            )
)

# Summary of the model with 90% credible intervals
summary(mod8, prob = 0.9)

# Get conditional effects with 90% credible intervals
ce8 <- conditional_effects(mod8, prob = 0.9)

# Extract the data for plotting
ce_data8 <- ce8$gfm.pop_scaled
ce_data8$gfm.pop <- ce_data8$gfm.pop_scaled * attr(mod_data$gfm.pop_scaled, 'scaled:scale') + attr(mod_data$gfm.pop_scaled, 'scaled:center')

p8 <- ggplot(ce_data8, aes(x = gfm.pop, y = estimate__)) +
  geom_ribbon(aes(ymin = lower__, ymax = upper__), fill = "lightblue", alpha = 0.5) +
  geom_line(size = 1) +
  labs(
    x = "Percentage game farm mallard",
    y = "Duration of migration (days)"
  ) +
  theme_minimal() +
  theme(
    panel.grid.major = element_blank(),
    panel.grid.minor = element_blank(),
    axis.line = element_line(colour = "black"),
    axis.ticks = element_line(colour = "black"),
    plot.title = element_text(hjust = 0.5, size = 14, face = "bold"),
    axis.title = element_text(size = 12),
    axis.text = element_text(size = 10)
  )
p8
# Calculate the probability of direction
pd8 <- p_direction(mod8)
pd8

# Map of points and gradient of hybridization
# Set your Google API key (you need to have a Google API key for this)
register_google(key = "AIzaSyBcj2hrTvaXZBw8KFJ0C0E1MVrFeJxk-wg")

# Make data into an sf object
mod_data_sf <- st_as_sf(mod_data, coords = c("lon", "lat"), crs = 4326)

# Define the bounding box of the data
bbox <- st_bbox(df.sp)

# Create an sf object for the bounding box
bbox_sf <- st_as_sfc(bbox, crs = 4326)

# Get the satellite tiles for the bounding box
satellite_tiles <- get_tiles(
  bbox_sf,
  provider = "Esri.WorldImagery",
  zoom = 5
)

# Plot the data using ggplot2
all_data <- ggplot() +
  tidyterra::geom_spatraster_rgb(data = satellite_tiles) +
  geom_sf(data = df.sp, aes(color = gfm.pop), size = 1.5, shape = 21, fill = "transparent") +
  scale_color_gradient(low = "blue", high = "red") +
  labs(color = "Percentage game farm mallard",
       x = "Longitude",
       y = "Latitude") +
  theme_minimal() +
  facet_grid(~state, labeller = labeller(state = c( "AR" = "Arkansas", 
                                                   "TN" = "Tennessee")))
all_data +
  ggspatial::annotation_scale(
    location = "bl",
    pad_x = unit(0.5, "in"), pad_y = unit(0.5, "in"),
    line_width = 1,
    bar_cols = c("grey60", "white"),
    text_family = "ArcherPro Book"
  ) +
  ggspatial::annotation_north_arrow(
    location = "bl", which_north = "true",
    pad_x = unit(0.7, "in"), pad_y = unit(0.7, "in"),
    style = ggspatial::north_arrow_nautical(
      fill = c("grey40", "white"),
      line_col = "grey20",
      text_family = "ArcherPro Book"
    )
  )

all_data

northern_points <- ggplot() +
  tidyterra::geom_spatraster_rgb(data = satellite_tiles) +
  geom_sf(data = mod_data_sf, aes(color = gfm.pop, size = 5), shape = 21, fill = "transparent") +
  scale_color_gradient(low = "blue", high = "red") +
  labs(color = "Percentage game farm mallard",
       x = "Longitude",
       y = "Latitude") +
  theme_minimal() +
  facet_grid(~state)
northern_points

# Summary statistics for manuscript

# Number of individuals per state
unique_individuals_per_state <- mod_data %>%
  group_by(state) %>%
  summarise(unique_individuals = n_distinct(band))

# Number of migration trips per state
unique_migrations_per_state <- mod_data %>%
  group_by(state) %>%
  summarise(unique_individuals = n_distinct(migration_track))

# Arrange plots together
ggarrange(p2, p1, p5, p7,
          labels = c("A", "B", "C", "D"),
          ncol = 2, nrow = 2)
