# Supplementary material for: Mallard Hybridization With Domesticated Lineages Alters Spring Migration Behavior and Timing
Source: Ecol Evol. 2024 Dec 30;15(1):e70706. doi: 10.1002/ece3.70706 (PMC11685176; doi:10.1002/ece3.70706)
Supplement: Supplementary file 1 — Appendix S1. [file ECE3-15-e70706-s001.zip › ece370706-sup-0002-AppendixS2.csv]

	device_id	band	datetime	lat	lon	hdop	speed	alt	temp	state	sex	gfm.pop	call	year	migration_track	time_diff_hours	step_length_km	easting	northing	residenceTime	northern_date	northern_lat	northern_lon	departure	residenceTime_mig	stopovers	stop_duration	migration_duration	mig_distance	dist_urban	arrival_julian_date	northern_julian_date	arrival_date	departure_date	departure_julian_date	gfm.pop_scaled	PL.ID
1	213475	2167-24713	2022-05-10 17:24:59	47.666451	-99.247658	1	0	398	30	AR	M	0.146231	HYBRID-LATE 3	2022	2167-24713_2022	60	0.0618345806283168	-11048198.750985	6051542.47213444	644.33213398801	2022-05-10 18:24:45	47.666981	-99.247871	2022-03-27 06:24:45	133.335189543565	2	224.346523309416	44.5	1361.40518125824	214.694120791713	130	1652221485	2022-05-10 01:00:00	2022-03-27 01:00:00	86	3.70268462724439	DOAR105
2	213476	2167-24715	2022-02-23 20:25:44	39.3382	-90.864761	0.9	0	131	32	AR	M	0.018501	WMA	2022	2167-24715_2022	60	0.00541910968346216	-10115018.9255725	4770232.25368096	19.5528953476085	2022-02-23 21:25:53	39.151138	-91.088608	2022-02-16 04:25:18	18.8692374553283	1	440.645228701101	7.70873842592593	124.760949970435	70.1212179237392	54	1645669553	2022-02-23 01:00:00	2022-02-16 01:00:00	47	-0.281529433541023	DOAR107
3	213505	2167-24718	2022-05-26 02:24:12	38.614212	-94.045059	0.9	73	286	27	AR	M	0.010021	WMA	2022	2167-24718_2022	60	3.73654105396089	-10469048.0795034	4666560.44632176	304.487844040924	2022-05-26 03:24:10	38.706444	-94.161873	2022-05-12 06:23:53	302.490326932006	0	0	13.8751967592593	203.390709884069	58.6563486481257	146	1653549850	2022-05-26 01:00:00	2022-05-12 01:00:00	132	-0.546041570356652	DOAR109
4	213508	2167-24720	2022-05-18 06:26:54	49.93663	-103.941956	1.4	1	553	31	AR	M	0.065066	HYBRID-LATE	2022	2167-24720_2022	60	0.210885793383312	-11570765.6139768	6435308.49752114	256.142894425326	2022-05-18 07:26:55	49.93663	-103.940102	2022-03-11 06:24:32	18.1417833142148	5	237.687104272816	68.0016550925926	1766.97281676375	475.364107031891	138	1652873215	2022-05-18 01:00:00	2022-03-11 01:00:00	70	1.17094788377263	DOAR111
5	213498	2167-24721	2022-05-05 06:39:13	52.522762	-105.602913	0.8	0	574	29	AR	M	0.016725	WMA	2022	2167-24721_2022	60	0.039501827778223	-11755662.5014464	6895205.1126249	540.302736903164	2022-05-05 07:39:11	52.572453	-105.565002	2022-04-04 04:39:11	41.5106461573309	1	30.0538150050243	31.125	1976.80016707954	521.279035004269	125	1651750751	2022-05-05 01:00:00	2022-04-04 01:00:00	94	-0.336927258421278	DOAR112
6	213492	2167-24727	2022-05-15 12:32:40	45.704201	-96.904449	1	0	379	22	AR	M	0.019055	WMA	2022	2167-24727_2022	60	1.85459001555399	-10787353.9182827	5733073.27205234	548.452995739513	2022-05-15 13:32:46	45.724285	-96.908073	2022-03-11 07:29:22	152.452995739513	1	1125.2829131394	65.2106944444444	1029.47351049785	143.549759580476	135	1652635966	2022-05-15 01:00:00	2022-03-11 01:00:00	70	-0.264248805734908	DOAR118
7	213490	2167-24731	2022-05-13 08:25:56	53.394131	-111.746078	0.9	0	681	31	AR	M	0.001062	WMA	2022	2167-24731_2022	60	0.0372648776497359	-12439516.5011054	7056236.86187167	826.796557353338	2022-05-13 09:26:01	53.395607	-111.746941	2022-02-16 09:25:01	378.774612908893	3	215.034289143372	85.9590277777778	2295.92074282099	115.710697464186	133	1652448361	2022-05-13 01:00:00	2022-02-16 01:00:00	47	-0.825494899806089	DOAR120
8	213480	2167-24732	2022-05-20 02:12:45	43.17857	-95.382057	1	0	471	33	AR	M	0.080926	HYBRID-LATE	2022	2167-24732_2022	60	0.0209236823612514	-10617882.016055	5339191.63961837	740.437309078773	2022-05-20 03:12:39	43.202187	-95.38636	2022-03-29 08:10:11	643.232094451189	2	386.473403496577	51.7933796296296	709.240264106481	104.04849098327	140	1653030759	2022-05-20 01:00:00	2022-03-29 01:00:00	88	1.66566044154337	DOAR121
9	213516	2167-24753	2022-05-10 23:19:59	48.916306	-101.965286	0.8	0	570	31	AR	F	0.044952	HYBRID-LATE	2022	2167-24753_2022	60	0.120794166122504	-11350723.7161105	6260672.18657968	257.597950274547	2022-05-11 00:19:27	48.917274	-101.965744	2022-03-10 06:16:07	54.1175576568974	0	0	61.7106481481481	1562.71170416911	364.95530245515	130	1652242767	2022-05-10 01:00:00	2022-03-10 01:00:00	69	0.543542563028576	DOAR126
10	213478	2167-24754	2022-05-03 13:00:39	44.949947	-99.550491	1	0	767	26	AR	F	1e-05	WMA	2022	2167-24754_2022	60	0.137728912850779	-11081909.9663404	5613645.10460539	284.316716592047	2022-05-03 14:00:47	44.951363	-99.549637	2022-03-28 07:01:55	198.044901582466	2	451.951966375676	36.2908796296296	997.714569915329	296.531187860232	123	1651600847	2022-05-03 01:00:00	2022-03-28 01:00:00	87	-0.858309377156329	DOAR127
11	213486	2167-24755	2022-04-27 13:32:35	48.733456	-101.759399	0.8	0	506	24	AR	M	0.036036	WMA	2022	2167-24755_2022	60	0.0176401197501839	-11327804.4801096	6229754.8800328	836.43389807774	2022-04-27 14:32:26	48.755466	-101.76899	2022-03-11 03:30:08	9.44500918885072	4	155.796713299702	47.4182638888889	1544.20517656745	353.813888074671	117	1651084346	2022-04-27 01:00:00	2022-03-11 01:00:00	70	0.265430509744596	DOAR128
12	213496	2167-24761	2022-04-23 01:19:35	45.281155	-99.24559	1.4	0	509	25	AR	M	0.06343	HYBRID-LATE	2022	2167-24761_2022	60	1.10864785998751	-11047968.542278	5665892.72087847	525.628092390961	2022-04-23 02:19:22	45.286827	-99.247581	2022-03-29 05:19:05	20.1176330761115	2	361.483023777505	24.8751967592593	1010.96553064308	264.657740751918	113	1650694762	2022-04-23 01:00:00	2022-03-29 01:00:00	88	1.11991700454735	DOAR130
13	213501	2167-24762	2022-03-29 19:18:43	45.422905	-96.356735	1.8	0	344	22	AR	M	0.003105	WMA	2022	2167-24762_2022	60	0.156560121072192	-10726382.6747024	5688346.7570279	816.546021525462	2022-03-29 20:18:53	45.577003	-96.417313	2022-03-11 04:19:16	4.84982886393865	1	283.323180797365	18.6247337962963	980.699373918243	160.832907430517	88	1648599533	2022-03-29 01:00:00	2022-03-11 01:00:00	70	-0.761768685712418	DOAR131
14	213497	2167-24765	2022-03-22 12:20:16	40.340275	-90.074997	1	0	123	23	AR	M	0.020671	WMA	2022	2167-24765_2022	60	0.0372334080474837	-10027102.7992456	4915514.02633012	365.648149618506	2022-03-22 13:20:34	40.376411	-90.06636	2022-03-05 14:20:08	353.596205174062	0	0	16.9169675925926	272.043912488406	49.7251453694166	81	1647969634	2022-03-22 01:00:00	2022-03-05 01:00:00	64	-0.213841775888911	DOAR132
15	203721	2167-24943	2021-04-03 04:25:14	38.0174446105957	-93.9309158325195	1.7	0.277777777777778	221	21	AR	M	1e-05	WMA	2021	2167-24943_2021	60	0.0240420269874381	-10456341.7202219	4581890.44446797	1197.16085068365	2021-04-03 05:25:23	38.1215400695801	-93.9377593994141	2021-03-11 02:25:23	531.167239572538	0	0	23.0833333333333	110.197080881399	108.877441826319	93	1617441923	2021-04-03 01:00:00	2021-03-11 01:00:00	70	-0.858309377156329	DOAR54
16	203722	2167-24949	2021-04-25 07:47:14	44.0743675231934	-95.3748321533203	1.2	0.277777777777778	443	12	AR	M	1e-05	WMA	2021	2167-24949_2021	60	0.887581835445292	-10617077.7498016	5476957.95062097	866.540265613132	2021-04-25 08:47:09	44.0751838684082	-95.3718719482422	2021-03-09 06:39:32	847.357515100638	1	255.687643007305	47.0469560185185	813.07992702528	168.311207419681	115	1619354829	2021-04-25 01:00:00	2021-03-09 01:00:00	68	-0.858309377156329	DOAR64
17	203719	2167-24954	2021-04-11 23:39:09	46.6863174438477	-99.3169326782227	1.5	0	604	14	AR	M	0.023015	WMA	2021	2167-24954_2021	60	1.94551776859079	-11055910.3728896	5891022.55610598	329.395162592	2021-04-12 00:39:00	46.699764251709	-99.3004913330078	2021-03-25 04:32:38	13.9573291189803	2	235.419365449945	17.8377546296296	1206.56666446072	191.897558525879	101	1618202340	2021-04-11 01:00:00	2021-03-25 01:00:00	84	-0.140726628637044	DOAR07
18	203720	2167-24956	2021-05-29 07:33:35	50.7217407226562	-102.833595275879	1.1	0	559	27	AR	M	0.034082	WMA	2021	2167-24956_2021	60	0.0103495112586353	-11447383.4625524	6572219.69556114	1213.03494075272	2021-05-29 08:33:16	50.7218017578125	-102.833625793457	2021-03-22 04:30:44	1148.03494075272	0	0	68.1684259259259	1663.30349077067	407.643796092403	149	1622291596	2021-05-29 01:00:00	2021-03-22 01:00:00	81	0.204480425388731	DOAR59
19	203720	2167-24956	2022-05-16 11:51:59	50.6532287597656	-102.870056152344	1.9	17.7777777777778	769	17	AR	M	0.034082	WMA	2022	2167-24956_2022	60	3.05125884696062	-11451442.2687544	6560181.62443188	664.891435571247	2022-05-16 12:51:59	50.702091217041	-102.876853942871	2022-03-14 14:42:05	292.310880015691	2	362.771641290784	62.9235416666667	1493.68108568213	404.395013544953	136	1652719919	2022-05-16 01:00:00	2022-03-14 01:00:00	73	0.204480425388731	DOAR59
20	203720	2167-24956	2023-04-27 01:27:27	50.6867599487305	-102.833129882812	1.1	0	568	24	AR	M	0.034082	WMA	2023	2167-24956_2023	59	0.887578229066216	-11447331.6552332	6566071.11210644	553.607073186437	2023-04-27 02:27:30	50.7030296325684	-102.842277526855	2023-03-01 02:27:35	201.583184297548	2	87.2018900556035	56.958275462963	1419.31614228103	404.395013544953	117	1682576850	2023-04-27 01:00:00	2023-03-01 01:00:00	60	0.204480425388731	DOAR59
21	203724	2167-24957	2021-04-08 22:47:46	38.3174896240234	-94.5344390869141	1.3	0	300	31	AR	F	1e-05	WMA	2021	2167-24957_2021	60	0.0719699902496881	-10523525.621583	4624374.04623646	350.906678140958	2021-04-08 23:47:55	38.3647079467773	-94.5295028686523	2021-03-30 05:47:49	179.547312261793	0	0	9.75006944444444	319.02778677102	80.3578434793812	98	1617940075	2021-04-08 01:00:00	2021-03-30 01:00:00	89	-0.858309377156329	DOAR61
22	203718	2167-24959	2021-04-05 06:34:38	44.8173179626465	-94.9503021240234	2	0.277777777777778	290	24	AR	F	0.001231	WMA	2021	2167-24959_2021	60	8.93011762295905	-10569819.2831138	5592807.64100506	481.816763068504	2021-04-05 07:34:08	44.8174438476562	-94.9502944946289	2021-03-21 05:34:05	6.66447926441828	4	90.0595191661186	15.0833680555556	892.301134609377	121.759478538048	95	1617622448	2021-04-05 01:00:00	2021-03-21 01:00:00	80	-0.820223372551155	DOAR43
23	203718	2167-24959	2022-04-22 14:40:14	44.7966079711914	-95.0063171386719	0.7	0	288	14	AR	F	0.001231	WMA	2022	2167-24959_2022	60	0.0459682238904552	-10576054.8460212	5589558.20596789	710.197280528678	2022-04-22 15:40:14	44.7971343994141	-95.0056076049805	2022-03-21 03:39:42	7.9252612276872	2	42.8902857603629	32.5003703703704	855.551585922477	121.759478538048	112	1650656414	2022-04-22 01:00:00	2022-03-21 01:00:00	80	-0.820223372551155	DOAR43
24	203723	2167-24965	2021-05-21 17:34:42	50.1725196838379	-98.5675048828125	1	0.277777777777778	253	18	AR	F	0.015511	WMA	2021	2167-24965_2021	60	0.162752350049026	-10972484.4523182	6476206.99130635	908.270546133187	2021-05-21 18:35:10	50.2045097351074	-98.564453125	2021-03-27 04:32:30	661.279712799854	2	678.34938643227	55.5851851851852	1553.8534167022	118.479941485903	141	1621636510	2021-05-21 01:00:00	2021-03-27 01:00:00	86	-0.374794915743704	DOAR52
25	213504	2167-24999	2022-04-10 11:16:24	43.194168	-94.940979	1.2	0	427	24	AR	F	0.018086	WMA	2022	2167-24999_2022	60	0.0955040177800424	-10568781.4376949	5341573.05026467	10.9166771514548	2022-04-10 12:16:22	43.132782	-94.773529	2022-03-29 03:16:27	9.4298892925183	0	0	12.3749421296296	737.688649515535	119.386117603649	100	1649607382	2022-04-10 01:00:00	2022-03-29 01:00:00	88	-0.294474308161128	DOAR102
26	214355	2167-25896	2022-05-15 09:00:03	44.5570526123047	-97.4398422241211	1.1	0	462	24	AR	M	0.014257	WMA	2022	2167-25896_2022	60	12.659700382286	-10846953.6193661	5552055.96540773	403.402013068133	2022-05-15 10:00:01	44.5661354064941	-97.4444046020508	2022-04-02 06:59:26	4.38812417924404	4	172.694815871285	43.1254050925926	896.447000132326	261.422165435858	135	1652623201	2022-05-15 01:00:00	2022-04-02 01:00:00	92	-0.413910271824694	DOAR204
27	214549	2167-25977	2022-05-28 02:16:07	39.4503402709961	-92.6128387451172	1	0	241	28	AR	F	0.036559	WMA	2022	2167-25977_2022	60	0.175579922361946	-10309614.050026	4786385.78663214	403.817386929393	2022-05-28 03:16:07	39.5062294006348	-92.7153778076172	2022-05-09 07:16:14	402.410303295652	0	0	18.8332523148148	194.36531379673	67.3128375305197	148	1653722167	2022-05-28 01:00:00	2022-05-09 01:00:00	129	0.281744171012824	DOAR142
28	214550	2167-25978	2022-05-03 12:08:13	51.1902389526367	-104.965629577637	0.8	0	464	20	AR	M	1e-05	WMA	2022	2167-25978_2022	60	0.09146825720364	-11684720.4353779	6655014.03061245	273.084865637422	2022-05-03 13:08:14	51.2000617980957	-104.903144836426	2022-03-11 04:08:24	21.038870982594	0	0	53.3332175925926	1875.21953396176	541.445801086957	123	1651597694	2022-05-03 01:00:00	2022-03-11 01:00:00	70	-0.858309377156329	DOAR143
29	214547	2167-25982	2022-05-27 02:26:44	53.6690254211426	-109.939140319824	0.8	0.277777777777778	613	33	AR	M	0.008401	WMA	2022	2167-25982_2022	60	0.148586095655279	-12238369.1186531	7107721.20103731	849.322122174833	2022-05-27 03:26:29	53.6696319580078	-109.939331054688	2022-03-14 03:24:14	731.325177730388	2	199.815921167665	74.0015625	2330.69718282728	220.911340995477	147	1653636389	2022-05-27 01:00:00	2022-03-14 01:00:00	73	-0.596573370078506	DOAR147
30	214548	2167-25983	2022-05-05 21:10:24	49.2987403869629	-103.713478088379	1.4	0	545	36	AR	M	0.013202	WMA	2022	2167-25983_2022	60	0.102066410813726	-11545331.5691977	6325704.24921838	278.238188950751	2022-05-05 22:10:48	49.3005828857422	-103.713531494141	2022-03-10 04:09:49	84.4679754805565	4	316.372898782045	56.7090162037037	1671.15493663624	463.382770267659	125	1651803048	2022-05-05 01:00:00	2022-03-10 01:00:00	69	-0.446818326581827	DOAR148
31	214548	2167-25983	2023-05-19 11:14:17	48.636474609375	-102.914291381836	1.3	0	650	21	AR	M	0.013202	WMA	2023	2167-25983_2023	60	0.0236079573556676	-11456366.5119766	6213402.34506588	788.139234568609	2023-05-19 12:14:19	48.6410713195801	-102.913673400879	2023-03-05 04:13:29	487.136179013054	3	212.878221273157	75.2922453703704	1657.15872816695	425.859867387296	139	1684512859	2023-05-19 01:00:00	2023-03-05 01:00:00	64	-0.446818326581827	DOAR148
32	193709	2167-26325	2020-05-27 23:13:14	46.6513366699219	-100.324409484863	1.2	0.277777777777778	566	32	AR	M	0.036327	WMA	2020	2167-26325_2020	60	1.89883118335172	-11168062.1779908	5885347.8818214	1309.28356829888	2020-05-28 00:13:23	46.6578063964844	-100.321380615234	2020-03-08 03:13:17	1212.27773496555	1	249.208385906153	80.8750694444444	914.867293463838	271.445147261919	148	1590639203	2020-05-27 01:00:00	2020-03-08 01:00:00	68	0.274507518213151	DOAR138
33	214354	2167-27188	2022-05-20 19:14:33	45.627986907959	-98.7170944213867	1	0	426	21	AR	M	0.029449	WMA	2022	2167-27188_2022	60	1.69405019847948	-10989136.6835803	5720932.96560816	279.65438744843	2022-05-20 20:15:05	45.628231048584	-98.7172927856445	2022-04-04 07:10:31	223.520280443894	3	264.174408745876	46.544837962963	1050.93513429076	206.709405825013	140	1653092105	2022-05-20 01:00:00	2022-04-04 01:00:00	94	0.0599657166780219	DOAR88
34	214554	2167-27401	2022-05-03 18:07:18	47.3521614074707	-96.0443649291992	1	0	362	33	AR	F	0.000812	WMA	2022	2167-27401_2022	60	0.0633486715596428	-10691609.7974818	5999746.41509484	251.511458235582	2022-05-03 19:07:57	47.353157043457	-96.0451812744141	2022-03-11 07:07:24	233.610384991897	2	310.386638943321	53.4587152777778	1202.19531586688	68.8828084172262	123	1651619277	2022-05-03 01:00:00	2022-03-11 01:00:00	70	-0.833293017047115	DOAR149
35	214563	2167-27407	2022-03-21 01:10:36	42.5409507751465	-94.4482498168945	1.2	0	375	30	AR	F	0.043171	HYBRID-LATE	2022	2167-27407_2022	60	0.0305120762018145	-10513931.0759326	5242358.85570872	371.894854241676	2022-03-21 02:10:17	42.6866912841797	-94.5044097900391	2022-03-18 04:10:15	20.8917986861202	0	0	2.91668981481481	593.89996098505	134.620692205065	80	1647843017	2022-03-21 01:00:00	2022-03-18 01:00:00	77	0.487988775803501	DOAR153
36	214564	2167-27418	2022-05-22 10:08:14	48.547607421875	-100.745941162109	1.2	0	387	28	AR	M	0.01126	WMA	2022	2167-27418_2022	60	0.0332153126302004	-11214986.8696551	6198445.56635709	345.917015378078	2022-05-22 11:08:17	48.5560455322266	-100.752403259277	2022-04-13 03:08:30	115.918126489189	1	114.434486107164	39.3331828703704	1465.90097354974	310.328188882917	142	1653232097	2022-05-22 01:00:00	2022-04-13 01:00:00	103	-0.507394101310124	DOAR156
37	214562	2167-27428	2022-05-13 12:06:45	44.0706329345703	-96.9108810424805	1.1	0	545	25	AR	M	0.010817	WMA	2022	2167-27428_2022	59	7.58753270784401	-10788069.9299764	5476379.30689266	343.086627485885	2022-05-13 13:07:06	44.0711936950684	-96.9115371704102	2022-03-18 06:07:16	12.6017347787486	3	443.86553081678	56.2915509259259	867.011912989583	193.06144628106	133	1652461626	2022-05-13 01:00:00	2022-03-18 01:00:00	77	-0.521212365061223	DOAR161
38	214562	2167-27428	2023-04-06 05:04:59	38.7819557189941	-92.1958389282227	0.8	0	161	29	AR	M	0.010817	WMA	2023	2167-27428_2023	60	0.0245288513644487	-10263193.8427484	4690486.55190595	1406.07564815634	2023-04-06 06:04:30	38.781982421875	-92.1961288452148	2023-03-30 10:04:36	67.0853703785605	1	91.1308589335283	6.83326388888889	186.114605911703	8.76875279191444	96	1680775470	2023-04-06 01:00:00	2023-03-30 01:00:00	89	-0.521212365061223	DOAR161
39	214556	2167-27429	2022-05-05 12:09:04	50.0225868225098	-101.688247680664	1.2	0.277777777777778	630	25	AR	M	0.065137	HYBRID-LATE	2022	2167-27429_2022	59	6.03309116253669	-11319883.9514718	6450188.40003745	38.2943829755651	2022-05-05 13:09:09	49.9572448730469	-101.723945617676	2022-03-28 04:08:49	24.237853889068	2	146.246639357673	38.3752314814815	1679.18758238629	324.697922191479	125	1651770549	2022-05-05 01:00:00	2022-03-28 01:00:00	87	1.17316254906908	DOAR162
40	214555	2167-27435	2022-05-09 04:25:50	43.6640319824219	-95.6259231567383	1.1	0	516	24	AR	M	0.040627	WMA	2022	2167-27435_2022	60	0.017390422603045	-10645029.0724448	5413596.71294611	293.035789645976	2022-05-09 05:25:36	43.6642074584961	-95.6269378662109	2022-04-15 06:24:04	284.201264751289	1	292.788006771935	23.9593981481481	797.884752741598	149.124414825568	129	1652088336	2022-05-09 01:00:00	2022-04-15 01:00:00	105	0.408635134758812	DOAR163
41	214610	2167-27462	2022-04-13 20:13:44	45.2760543823242	-97.9703216552734	1.5	0	402	23	AR	F	0.00648	WMA	2022	2167-27462_2022	60	0.0263614843759532	-10906006.3195183	5665085.79978188	353.136380696098	2022-04-13 21:13:46	45.2835311889648	-97.9786071777344	2022-03-07 06:11:25	34.2269312985738	2	328.358824806147	37.5849652777778	1083.70944549647	212.846643236291	103	1649898826	2022-04-13 01:00:00	2022-03-07 01:00:00	66	-0.656494102958556	DOAR164
42	210319	2167-29444	2021-05-10 03:40:20	52.7215232849121	-110.117637634277	1.9	0	644	28	AR	M	0.014039	WMA	2021	2167-29444_2021	60	0.00857027249079145	-12258239.3488059	6931652.47205039	899.00860868454	2021-05-10 04:40:34	52.7329177856445	-110.109771728516	2021-03-20 07:34:48	374.014719795651	1	500.636336939335	50.8790046296296	2112.15403113229	236.970221000021	130	1620636034	2021-05-10 01:00:00	2021-03-20 01:00:00	79	-0.42071023005887	DOAR48
43	210316	2167-29487	2021-03-28 13:19:20	40.7802696228027	-91.9163818359375	1.1	0	292	21	AR	M	0.029428	WMA	2021	2167-29487_2021	60	6.20105937562646	-10232084.8215367	4979985.307898	678.690805627637	2021-03-28 14:19:22	40.7839164733887	-91.9492340087891	2021-03-27 07:19:21	27.1457210426198	1	709.37158231371	1.29167824074074	351.688047184985	111.910084306108	87	1616955562	2021-03-28 01:00:00	2021-03-27 01:00:00	86	0.0593106748297757	DOAR41
44	210316	2167-29487	2022-03-20 11:28:42	41.938850402832	-85.7546844482422	1	0.277777777777778	254	21	AR	M	0.029428	WMA	2022	2167-29487_2022	60	0.0351138445116342	-9546167.80591618	5151823.92758599	3.9057884374592	2022-03-20 12:28:43	41.6982002258301	-85.7747192382812	2022-03-14 02:28:40	3.21144208159712	0	0	6.41670138888889	567.851363464099	49.894932260642	79	1647793723	2022-03-20 01:00:00	2022-03-14 01:00:00	73	0.0593106748297757	DOAR41
45	201816	2167-29651	2021-04-08 03:07:45	46.7991676330566	-97.5846252441406	1	0.277777777777778	347	18	AR	M	0.007532	WMA	2021	2167-29651_2021	60	3.03352469692739	-10863070.7914302	5909354.50710809	356.231291607353	2021-04-08 04:07:45	46.799388885498	-97.5851974487305	2021-03-30 05:07:58	137.173513829576	2	211.303776725862	8.95818287037037	1080.50967363272	71.194635821833	98	1617869265	2021-04-08 01:00:00	2021-03-30 01:00:00	89	-0.623679625608315	DOAR36
46	201818	2167-29652	2021-05-12 08:12:30	47.8835906982422	-94.9944305419922	2	0.277777777777778	356	24	AR	F	0.000235	WMA	2021	2167-29652_2021	60	5.47178646615235	-10574731.6361316	6087510.27851439	406.342627712621	2021-05-12 09:12:48	47.8848571777344	-94.9914932250977	2021-03-25 06:07:08	3.04521885938115	2	45.9032698293527	48.1289351851852	1242.15966058007	147.226367406083	132	1620825168	2021-05-12 01:00:00	2021-03-25 01:00:00	84	-0.851291071639405	DOAR05
47	203724	2167-29657	2021-04-08 22:47:46	38.3174896240234	-94.5344390869141	1.3	0	300	31	AR	M	0.036811	WMA	2021	2167-29657_2021	60	0.0719699902496881	-10523525.621583	4624374.04623646	350.906678140958	2021-04-08 23:47:55	38.3647079467773	-94.5295028686523	2021-03-30 05:47:49	179.547312261793	0	0	9.75006944444444	319.02778677102	80.3578434793812	98	1617940075	2021-04-08 01:00:00	2021-03-30 01:00:00	89	0.289604673191779	DOAR08
48	201802	2167-29662	2021-04-16 23:35:44	48.6460189819336	-98.7294082641602	1.2	0	472	23	AR	M	0.02368	WMA	2021	2167-29662_2021	60	0.00855904396047842	-10990507.4542875	6215010.27516638	1233.50707748579	2021-04-17 00:36:05	48.6719932556152	-98.6597747802734	2021-03-17 04:35:46	152.508466374675	0	0	30.8335532407407	1305.70894953247	176.214456416025	106	1618634165	2021-04-16 01:00:00	2021-03-17 01:00:00	76	-0.119983636775912	DOAR06
49	201802	2167-29662	2022-05-29 20:12:44	48.6943244934082	-98.7344512939453	1.4	0	461	35	AR	M	0.02368	WMA	2022	2167-29662_2022	60	0.00949431467213769	-10991068.8417953	6223152.92364125	831.703919569585	2022-05-29 21:12:30	48.6946411132812	-98.7350082397461	2022-03-11 04:20:15	779.700030680696	1	137.455361074408	79.6612847222222	1358.77022474017	176.214456416025	149	1653873150	2022-05-29 01:00:00	2022-03-11 01:00:00	70	-0.119983636775912	DOAR06
50	201802	2167-29662	2023-05-06 10:28:05	48.6451263427734	-98.725227355957	1.1	0.277777777777778	474	19	AR	M	0.02368	WMA	2023	2167-29662_2023	60	0.00719971900371553	-10990042.0377153	6214859.8803164	1033.25846001036	2023-05-06 11:27:33	48.6696548461914	-98.7080764770508	2023-03-24 16:27:44	419.265126677023	1	1033.2475743803	42.7915393518519	960.70154874989	176.214456416025	126	1683386853	2023-05-06 01:00:00	2023-03-24 01:00:00	83	-0.119983636775912	DOAR06
51	203046	2167-29663	2021-05-25 22:55:36	61.2555770874023	-113.610076904297	0.7	0	131	23	AR	M	1e-05	WMA	2021	2167-29663_2021	60	0.145493379753021	-12647015.909971	8684745.09068989	364.359280780951	2021-05-25 23:55:34	61.2561988830566	-113.609039306641	2021-03-10 05:56:00	351.354836336507	3	133.260115294964	76.7080324074074	3084.00301930065	521.063670590074	145	1622001334	2021-05-25 01:00:00	2021-03-10 01:00:00	69	-0.858309377156329	DOAR50
52	200498	2167-29665	2021-05-10 00:02:27	49.5776481628418	-101.57234954834	1.2	0	555	28	AR	M	0.020903	WMA	2021	2167-29665_2021	60	0.0462049304786676	-11306982.2303976	6373450.70029514	926.136601498922	2021-05-10 01:02:28	49.5917701721191	-101.566261291504	2021-03-09 04:03:18	398.100768165588	0	0	61.8327546296296	1606.28218517102	326.721755121934	130	1620622948	2021-05-10 01:00:00	2021-03-09 01:00:00	68	-0.206605123089238	DOAR21
53	201804	2167-29671	2021-05-17 23:27:35	49.8957366943359	-101.665977478027	1.2	0	594	34	AR	M	0.002833	WMA	2021	2167-29671_2021	60	0.0879475482391198	-11317404.8438544	6428238.8144073	243.417633357445	2021-05-18 00:27:17	49.9139404296875	-101.638694763184	2021-03-17 06:28:08	14.2800229003032	3	195.568046980787	61.7494097222222	1572.80039068801	325.452636228477	137	1621312037	2021-05-17 01:00:00	2021-03-17 01:00:00	76	-0.770253037270655	DOAR42
54	201809	2167-29678	2021-05-05 10:52:33	44.6868667602539	-96.4540786743164	1.2	0	505	19	AR	M	0.016346	WMA	2021	2167-29678_2021	60	0.0223574436508054	-10737218.9229592	5572359.04130144	409.415070606338	2021-05-05 11:52:33	44.7205963134766	-96.4386367797852	2021-03-22 05:52:30	6.46825852102704	1	937.031109022829	44.2500347222222	873.960081348613	225.799353868524	125	1620229953	2021-05-05 01:00:00	2021-03-22 01:00:00	81	-0.348749204158674	DOAR20
55	201809	2167-29678	2022-05-07 23:34:19	45.6887855529785	-98.2842178344727	1.5	0	400	28	AR	M	0.016346	WMA	2022	2167-29678_2022	59	0.00182980681633455	-10940949.0823487	5730616.37835583	595.568513740897	2022-05-08 00:34:44	45.6890335083008	-98.284294128418	2022-03-29 02:34:18	18.5574026297861	1	857.058708862861	39.9169675925926	1165.78257145244	192.330711438536	127	1651984484	2022-05-07 01:00:00	2022-03-29 01:00:00	88	-0.348749204158674	DOAR20
56	201800	2167-29686	2021-05-16 12:31:16	55.2701797485352	-101.137550354004	1.3	11.3888888888889	305	25	AR	M	1e-05	WMA	2021	2167-29686_2021	60	0.319179453218995	-11258580.6054868	7414480.05146485	480.22094319529	2021-05-16 13:31:40	55.2976417541504	-101.117683410645	2021-03-15 15:31:30	223.789673772918	1	119.961890870068	61.9167824074074	2093.25571863958	213.909029248754	136	1621186300	2021-05-16 01:00:00	2021-03-15 01:00:00	74	-0.858309377156329	DOAR65
57	201800	2167-29686	2022-05-10 23:10:03	49.405834197998	-102.47435760498	1	0	548	24	AR	M	1e-05	WMA	2022	2167-29686_2022	60	0.545434739753633	-11407393.3079542	6344005.63117278	15.7285151635938	2022-05-11 00:10:10	49.3246879577637	-102.485679626465	2022-03-04 07:30:44	9.7469028058317	0	0	67.6523842592593	1370.43286937059	388.018203068736	130	1652242210	2022-05-10 01:00:00	2022-03-04 01:00:00	63	-0.858309377156329	DOAR65
58	201805	2167-29698	2021-04-30 22:05:38	47.9471626281738	-98.1362533569336	1.3	8.05555555555556	479	22	AR	F	1e-05	WMA	2021	2167-29698_2021	60	4.50769383011331	-10924477.7520535	6098069.07602315	1211.61370686028	2021-04-30 23:06:05	47.9626655578613	-98.152229309082	2021-03-30 04:05:53	465.597873526944	0	0	31.7918055555556	1337.52247510145	178.385446819599	120	1619838365	2021-04-30 01:00:00	2021-03-30 01:00:00	89	-0.858309377156329	DOAR18
59	201819	2167-29813	2021-05-27 05:04:45	46.7610702514648	-96.1464996337891	1.4	0.555555555555556	420	24	AR	F	0.003907	WMA	2021	2167-29813_2021	60	0.0121158142091596	-10702979.3807891	5903161.48532693	19.6371050090922	2021-05-27 06:04:46	46.7212562561035	-95.9176940917969	2021-04-12 05:05:01	18.685502892269	2	102.321675528288	45.0414930555556	1199.69528179081	35.6383190135933	147	1622109886	2021-05-27 01:00:00	2021-04-12 01:00:00	102	-0.736752325603204	DOAR13
60	201808	2167-29824	2021-05-03 10:18:29	52.3207092285156	-99.6856689453125	0.8	0	263	17	AR	M	0.011754	WMA	2021	2167-29824_2021	60	0.174940691653053	-11096957.906379	6858322.82460509	458.194435117245	2021-05-03 11:17:54	52.3226165771484	-99.6833343505859	2021-03-04 05:17:41	54.6072935186492	0	0	60.2084837962963	1805.80298021068	331.002039738914	123	1620055074	2021-05-03 01:00:00	2021-03-04 01:00:00	63	-0.491985021641855	DOAR16
61	193713	2167-29826	2021-05-06 10:18:29	49.5414962768555	-97.9952850341797	1.2	0.277777777777778	263	15	AR	M	0.031553	WMA	2021	2167-29826_2021	60	0.041421100450544	-10908785.2301466	6367246.48250884	329.887399924662	2021-05-06 11:18:15	49.5649108886719	-97.984001159668	2021-03-30 03:18:35	23.49059603254	2	295.310818076664	37.3331018518519	1060.60929496841	87.7704921662505	126	1620314295	2021-05-06 01:00:00	2021-03-30 01:00:00	89	0.125594671378503	DOAR46
62	193713	2167-29826	2022-05-04 02:49:12	48.2182998657227	-98.7699279785156	1.1	1.11111111111111	450	18	AR	M	0.031553	WMA	2022	2167-29826_2022	60	3.7470208319665	-10995018.0882567	6143249.29818222	491.616275804639	2022-05-04 03:49:13	48.3279113769531	-98.8182983398438	2022-03-17 02:49:26	490.089752952788	2	286.67058422135	48.0415162037037	1375.46382337687	218.51121270815	124	1651650553	2022-05-04 01:00:00	2022-03-17 01:00:00	76	0.125594671378503	DOAR46
63	201812	2167-29840	2021-05-12 15:08:35	58.3939018249512	-112.762176513672	1.9	0	245	22	AR	M	0.020584	WMA	2021	2167-29840_2021	61	0.21678336978982	-12552628.0702432	8050523.22942239	568.216723146041	2021-05-12 16:07:34	58.393913269043	-112.761711120605	2021-03-22 05:06:48	103.240889812708	3	61.2904232662695	51.4588657407407	2805.69171054621	206.349473022225	132	1620850054	2021-05-12 01:00:00	2021-03-22 01:00:00	81	-0.216555520688788	DOAR26
64	200502	2167-29841	2021-04-06 01:51:05	44.0405349731445	-94.4255752563477	1.2	0	304	28	AR	M	0.024911	WMA	2021	2167-29841_2021	60	0.0454113535555805	-10511406.9553986	5471717.20807109	327.316652127769	2021-04-06 02:50:42	44.0798263549805	-94.4479446411133	2021-03-08 05:51:22	322.322207683325	1	250.284248127871	28.8328703703704	762.252978125243	111.148086595411	96	1617691842	2021-04-06 01:00:00	2021-03-08 01:00:00	67	-0.0815857074810965	DOAR11
65	202737	2167-29876	2021-05-26 16:29:24	49.7560386657715	-104.627906799316	0.8	0	615	29	AR	F	1e-05	WMA	2021	2167-29876_2021	60	0.0652135745763747	-11647125.3076659	6404132.74361536	805.176134511497	2021-05-26 19:29:59	49.8008232116699	-104.714744567871	2021-04-03 05:28:05	677.164745622608	2	166.973847498198	53.5846527777778	1645.68087621138	533.111167333912	146	1622071799	2021-05-26 01:00:00	2021-04-03 01:00:00	93	-0.858309377156329	DOAR83
66	202734	2167-29878	2021-05-11 08:07:10	47.0482444763184	-99.0981597900391	1.5	0.555555555555556	530	12	AR	M	0.030905	WMA	2021	2167-29878_2021	60	48.6520082870635	-11031556.6863776	5949952.35725898	496.371594449944	2021-05-11 09:07:15	47.0496406555176	-99.0975341796875	2021-04-26 05:05:00	0.349650005499522	2	176.393927833902	15.1682291666667	958.199250251429	191.558780859678	131	1620738435	2021-05-11 01:00:00	2021-04-26 01:00:00	116	0.105381951489762	DOAR86
67	193705	2167-29880	2020-05-17 21:16:52	55.9071235656738	-106.992050170898	0.8	0	392	30	AR	M	0.068319	HYBRID-LATE	2020	2167-29880_2020	60	0.069674504825263	-11910300.5439527	7539948.75808532	375.869266655644	2020-05-17 22:16:43	55.9115371704102	-106.99552154541	2020-03-08 03:17:18	223.684193821483	1	522.627717543774	70.7912615740741	2123.57299976645	266.65794098064	138	1589768203	2020-05-17 01:00:00	2020-03-08 01:00:00	68	1.27241698531287	DOAR76
68	200501	2167-29881	2021-05-03 20:00:20	50.7025299072266	-101.997344970703	1.8	0.277777777777778	542	21	AR	M	0.025323	WMA	2021	2167-29881_2021	59	1.44307489915875	-11354292.5044045	6568842.43567601	544.348916111588	2021-05-03 21:00:53	50.7066535949707	-101.992202758789	2021-03-29 03:01:56	181.344749444922	1	305.147799366845	35.7492708333333	1162.983961882	353.20624911672	123	1620090053	2021-05-03 01:00:00	2021-03-29 01:00:00	88	-0.0687344102678844	DOAR79
69	203043	2167-29883	2021-05-20 16:17:06	49.8387298583984	-101.100395202637	1.4	0	567	17	AR	M	0.013502	WMA	2021	2167-29883_2021	60	2.52760688207527	-11254444.5129563	6418393.39526041	489.753317288491	2021-05-20 17:17:14	49.8400344848633	-101.100227355957	2021-03-10 04:16:38	217.756650621825	2	235.135783494777	71.5004166666667	1619.42559148447	287.67677177274	140	1621545434	2021-05-20 01:00:00	2021-03-10 01:00:00	69	-0.437460585892595	DOAR74
70	203043	2167-29883	2022-04-21 19:19:22	47.1214218139648	-98.4123001098633	1.2	0	492	29	AR	M	0.013502	WMA	2022	2167-29883_2022	60	0.0233586496504609	-10955207.1360248	5961915.77221983	285.227903285424	2022-04-21 20:19:30	47.1271553039551	-98.3954696655273	2022-03-29 03:19:26	163.223458840979	1	285.21885793825	23.7083796296296	729.642331719123	137.024706318056	111	1650586770	2022-04-21 01:00:00	2022-03-29 01:00:00	88	-0.437460585892595	DOAR74
71	202735	2167-29884	2021-05-22 10:17:40	50.2523078918457	-100.544364929199	1.5	1.38888888888889	494	18	AR	M	1e-05	WMA	2021	2167-29884_2021	60	0.00376763881066233	-11192547.5060515	6490086.32481423	735.398145754271	2021-05-22 11:18:05	50.258373260498	-100.542572021484	2021-03-03 02:48:09	505.391201309827	2	225.744981847273	80.3124537037037	1691.26054470669	251.108445338734	142	1621696685	2021-05-22 01:00:00	2021-03-03 01:00:00	62	-0.858309377156329	DOAR85
72	202735	2167-29884	2022-05-07 22:13:35	57.1579895019531	-109.508255004883	1.2	0	524	30	AR	M	1e-05	WMA	2022	2167-29884_2022	60	0.564513390950761	-12190403.1848035	7792479.14797686	431.348803543117	2022-05-07 23:13:12	57.1842193603516	-109.429344177246	2022-02-21 05:13:36	64.178420361744	6	205.779581812631	75.7080555555556	2600.76349014644	108.404710925266	127	1651979592	2022-05-07 01:00:00	2022-02-21 01:00:00	52	-0.858309377156329	DOAR85
73	202865	2167-29886	2021-05-16 08:12:02	44.8911552429199	-96.3745346069336	1	0	333	21	AR	M	1e-05	WMA	2021	2167-29886_2021	60	0.209658356186508	-10728364.1178826	5604402.35201515	740.403431837095	2021-05-16 09:11:57	44.9583358764648	-96.3402328491211	2021-03-27 04:10:49	364.408431837095	2	763.80356329951	50.2091203703704	961.369204845511	217.519947515829	136	1621170717	2021-05-16 01:00:00	2021-03-27 01:00:00	86	-0.858309377156329	DOAR80
74	202758	2247-24115	2021-04-17 15:46:43	46.0637054443359	-98.3334579467773	1.2	0	378	26	TN	M	1e-05	WMA	2021	2247-24115_2021	60	4.03884510645554	-10946430.466577	5790563.94608961	540.652825002604	2021-04-17 16:47:09	46.0663108825684	-98.3338165283203	2021-03-21 03:46:53	529.057611577511	1	540.448783916036	27.5418518518519	1147.9250922757	164.83703957624	107	1618692429	2021-04-17 01:00:00	2021-03-21 01:00:00	80	-0.858309377156329	TNT1
75	202757	2247-24123	2021-05-24 18:52:02	51.7837677001953	-100.442687988281	0.8	0	349	41	TN	M	0.016937	WMA	2021	2247-24123_2021	60	0.106798186833116	-11181228.8807631	6761121.9156439	357.934196707606	2021-05-24 19:51:36	51.7839202880859	-100.442504882812	2021-03-08 05:47:45	183.939196707606	1	46.2663612142536	77.5443402777778	1676.35776402894	314.878753212371	144	1621900296	2021-05-24 01:00:00	2021-03-08 01:00:00	67	-0.330314455000887	TNT8
76	202748	2247-24126	2021-05-12 04:55:43	47.1439933776855	-98.1919860839844	1.2	0	428	23	TN	M	0.172747	HYBRID-LATE 6	2021	2247-24126_2021	60	0.0882097347093884	-10930681.8908493	5965609.20966931	499.280809869236	2021-05-12 05:55:31	47.1446075439453	-98.1934127807617	2021-03-30 04:55:16	23.2894209803475	1	499.333878470196	43.0418402777778	714.33476942606	118.322975947498	132	1620813331	2021-05-12 01:00:00	2021-03-30 01:00:00	89	4.52978413429665	TNT10
77	202744	2247-24127	2021-03-28 22:55:59	38.9683151245117	-90.7094192504883	1.7	0.277777777777778	3865	29	TN	F	0.053036	HYBRID-LATE	2021	2247-24127_2021	60	2.06512205929071	-10097726.3611179	4717134.00172273	334.617830670277	2021-03-28 23:56:01	38.9902381896973	-90.6842498779297	2021-03-22 04:55:47	160.679166127708	0	0	6.7918287037037	109.892542271192	25.6339959438053	87	1616990161	2021-03-28 01:00:00	2021-03-22 01:00:00	81	0.795702482134418	TNT11
78	202746	2247-24129	2021-04-23 07:48:41	42.7311859130859	-96.8991241455078	1.1	0	368	23	TN	M	0.005901	WMA	2021	2247-24129_2021	60	0.0700011046561842	-10786761.1581921	5271144.69816504	930.189177822073	2021-04-23 08:48:40	42.7320098876953	-96.9102325439453	2021-03-27 05:48:33	1.18251115540663	2	498.769170192911	27.1250810185185	765.690976043212	69.5975501487504	113	1619182120	2021-04-23 01:00:00	2021-03-27 01:00:00	86	-0.674554542488774	TNT13
79	202742	2247-24130	2021-05-06 12:03:52	44.705680847168	-95.2905807495117	1.1	0	292	22	TN	M	0.019089	WMA	2021	2247-24130_2021	60	0.0849000059644264	-10607698.926431	5575305.35725338	922.869425404403	2021-05-06 13:04:44	44.7250747680664	-95.2954711914062	2021-03-22 05:03:14	310.856925404403	1	428.133712216086	45.334375	751.751842549206	142.28207074729	126	1620320684	2021-05-06 01:00:00	2021-03-22 01:00:00	81	-0.263188261790129	TNT14
80	200083	2247-24157	2021-05-30 05:56:04	49.5451431274414	-100.833595275879	1.2	0	423	21	TN	F	1e-05	WMA	2021	2247-24157_2021	60	0.133547672949213	-11224744.4809659	6367872.12972649	493.142831572956	2021-05-30 06:55:49	49.5459060668945	-100.835205078125	2021-03-22 03:54:41	450.151998239623	2	580.780534830954	69.125787037037	1478.10272422454	272.062314920481	150	1622372149	2021-05-30 01:00:00	2021-03-22 01:00:00	81	-0.858309377156329	TNT16
81	202747	2247-24160	2021-05-07 16:49:00	51.867504119873	-94.0131454467773	1.4	0.555555555555556	304	23	TN	F	0.022312	WMA	2021	2247-24160_2021	60	0.976880231744592	-10465495.4790092	6776203.86340255	286.235203874244	2021-05-07 17:48:46	51.8790283203125	-94.0093383789062	2021-04-09 03:48:36	107.143338921467	3	182.3701996745	28.5834490740741	1569.09446947953	243.728401880318	127	1620424126	2021-05-07 01:00:00	2021-04-09 01:00:00	99	-0.162654934318811	TNT19
82	193805	2247-24165	2021-05-22 18:27:17	47.9391670227051	-96.9629135131836	0.8	0	160	21	TN	M	0.025106	WMA	2021	2247-24165_2021	60	0.0504306973906435	-10793862.1581198	6096740.35534122	258.721900822189	2021-05-22 19:27:19	47.9449081420898	-96.965461730957	2021-05-01 08:27:16	249.025958007508	2	149.687720942034	21.4583680555556	671.3864145067	125.107153299446	142	1621726039	2021-05-22 01:00:00	2021-05-01 01:00:00	121	-0.0755031760330956	TNT24
83	193319	2247-24166	2021-05-23 08:00:25	45.8739433288574	-92.6226501464844	0.9	0	393	30	TN	M	0.028323	WMA	2021	2247-24166_2021	60	0.417726945914821	-10310706.2502302	5760171.51053749	349.696670267185	2021-05-23 09:00:10	45.8979034423828	-92.6327972412109	2021-03-06 01:55:58	141.688892489407	1	118.24647257381	78.2529166666667	675.765847297807	91.4090465612818	143	1621774810	2021-05-23 01:00:00	2021-03-06 01:00:00	65	0.0248429966244373	TNT25
84	193320	2247-24168	2021-04-28 11:13:35	39.7026405334473	-89.6144485473633	0.8	0	178	29	TN	M	0.223461	HYBRID-LATE 7	2021	2247-24168_2021	60	0.10276923857826	-9975834.7800125	4822824.436614	809.801759886278	2021-04-28 12:13:05	39.7051696777344	-89.6134643554688	2021-04-28 04:13:19	4.80148210850027	2	525.828889310062	0.333171296296296	219.80587415202	24.3969940996639	118	1619626385	2021-04-28 01:00:00	2021-04-28 01:00:00	118	6.11167900534238	TNT27
85	202762	2247-24170	2021-04-30 16:49:47	50.3977241516113	-102.174621582031	1	0	524	20	TN	F	0.004497	WMA	2021	2247-24170_2021	60	0.0698487174389125	-11374026.8465071	6515441.70382887	731.007613363597	2021-04-30 17:49:53	50.3989715576172	-102.174430847168	2021-03-30 05:08:51	34.324306195577	1	44.271736338271	31.5284953703704	1596.26093940259	364.827313285233	120	1619819393	2021-04-30 01:00:00	2021-03-30 01:00:00	89	-0.71834876891438	TNT28
86	202767	2247-24171	2022-05-08 13:19:37	42.6474609375	-95.0708465576172	1.5	0.277777777777778	216	23	TN	F	0.01803	WMA	2022	2247-24171_2022	60	2.39101428229198	-10583238.2280794	5258464.82792241	94.2500678142574	2022-05-08 14:19:34	42.685905456543	-95.1175079345703	2022-05-03 03:19:32	46.1293621010251	0	0	5.45835648148148	544.273488301764	92.3099372073892	128	1652033974	2022-05-08 01:00:00	2022-05-03 01:00:00	123	-0.296221086423118	TNT29
87	193246	2247-24173	2021-05-24 07:05:45	46.8249664306641	-97.9347915649414	1.4	0	430	21	TN	M	0.022408	WMA	2021	2247-24173_2021	60	7.65173417995414	-10902051.1279547	5913550.79013444	328.142515676816	2021-05-24 08:05:59	46.8250694274902	-97.9349746704102	2021-05-13 04:05:06	143.136960121261	2	187.787317860193	11.1672800925926	788.495124892725	91.0835370206808	144	1621857959	2021-05-24 01:00:00	2021-05-13 01:00:00	133	-0.159660457298257	TNT31
88	193807	2247-24174	2021-04-27 08:02:16	54.0328483581543	-110.359741210938	1.5	0	680	8	TN	M	1e-05	WMA	2021	2247-24174_2021	60	0.0719591263899658	-12285190.1956791	7176379.83597923	953.910660684307	2021-04-27 09:02:18	54.0409545898438	-110.36457824707	2021-03-03 02:02:36	121.871494017641	3	147.741962591675	55.2497916666667	2408.84064858981	213.680220739779	117	1619528538	2021-04-27 01:00:00	2021-03-03 01:00:00	62	-0.858309377156329	TNT32
89	202769	2247-24175	2021-05-18 01:48:42	41.9027404785156	-92.4596405029297	1	0	266	32	TN	F	1e-05	WMA	2021	2247-24175_2021	60	0.0218615294745235	-10292560.0997153	5146421.5549872	260.9823850941	2021-05-18 02:48:15	41.9504852294922	-92.4542770385742	2021-05-09 03:48:24	186.550093021062	0	0	8.95822916666667	485.403365614806	71.1850443162667	138	1621320495	2021-05-18 01:00:00	2021-05-09 01:00:00	129	-0.858309377156329	TNT34
90	202770	2247-24178	2021-05-12 01:19:14	54.0181884765625	-102.75220489502	1.6	0	270	30	TN	F	1e-05	WMA	2021	2247-24178_2021	60	1.2042253683903	-11438323.1267997	7173601.72655908	909.622884505126	2021-05-12 02:19:15	54.0251731872559	-102.777053833008	2021-03-27 04:19:14	430.623440060682	3	155.520933926812	45.9166782407407	1907.05472616697	375.019255531778	132	1620800355	2021-05-12 01:00:00	2021-03-27 01:00:00	86	-0.858309377156329	TNT35
91	202764	2247-24180	2021-03-23 06:35:39	40.5575218200684	-90.2133712768555	1.1	0	182	30	TN	F	0.091643	HYBRID-LATE	2021	2247-24180_2021	60	0.0118255989508241	-10042506.5532841	4947293.68573442	633.113302999934	2021-03-23 07:35:45	40.5579414367676	-90.2132949829102	2021-03-22 08:36:05	2.54176102737586	0	0	0.958101851851852	303.355734024005	65.8249241420462	82	1616499345	2021-03-23 01:00:00	2021-03-22 01:00:00	81	1.9999501314317	TNT37
92	193240	2247-24185	2021-05-09 09:43:39	46.7993278503418	-99.0963592529297	3.3	0	566	24	TN	M	0.038922	WMA	2021	2247-24185_2021	60	0.00297255110492327	-11031356.2515034	5909380.56091373	566.132240672906	2021-05-09 10:43:45	46.7995185852051	-99.0963592529297	2021-04-23 05:39:15	23.0802962284618	1	566.290668322444	16.2114583333333	1179.71130541378	190.708602564258	129	1620571425	2021-05-09 01:00:00	2021-04-23 01:00:00	113	0.355451975175009	TNT42
93	193240	2247-24185	2022-05-13 22:08:15	51.7375640869141	-104.924102783203	1.5	0	536	12	TN	M	0.038922	WMA	2022	2247-24185_2022	60	0.737357554479919	-11680097.6937673	6752812.06508129	256.667734953761	2022-05-13 23:08:15	51.7377777099609	-104.923866271973	2022-04-28 03:07:35	76.6399104714394	1	27.6731989523437	15.8337962962963	721.501651397908	557.065359624906	133	1652497695	2022-05-13 01:00:00	2022-04-28 01:00:00	118	0.355451975175009	TNT42
94	193325	2247-24186	2021-05-05 17:19:47	58.3410491943359	-111.506156921387	1.2	0	189	32	TN	M	0.006296	WMA	2021	2247-24186_2021	61	0.0176148924151736	-12412808.6088037	8039305.16747547	27.617494951619	2021-05-06 03:19:08	58.5293083190918	-111.55379486084	2021-04-24 06:18:34	4.86032189826171	2	46.601647824347	11.8753935185185	1042.71037172587	182.088682357715	126	1620285548	2021-05-06 01:00:00	2021-04-24 01:00:00	114	-0.662233517247952	TNT43
95	202775	2247-24187	2021-04-08 04:04:43	40.3020858764648	-91.1977310180664	1	0	328	21	TN	M	0.029846	WMA	2021	2247-24187_2021	60	0.0863435425517317	-10152084.9784331	4909938.17208667	404.235010420945	2021-04-08 05:04:52	40.3038177490234	-91.1978912353516	2021-04-06 06:04:41	24.2333437542783	1	404.234210488068	1.95846064814815	309.311205392185	132.944469854184	98	1617872692	2021-04-08 01:00:00	2021-04-06 01:00:00	96	0.0723491268567725	TNT44
96	193254	2247-24191	2021-04-22 13:51:32	52.4789123535156	-101.690124511719	1	0	686	24	TN	M	1e-05	WMA	2021	2247-24191_2021	60	0.162322660542789	-11320092.8793491	6887186.51361053	623.349777294728	2021-04-22 14:51:40	52.4810256958008	-101.689453125	2021-03-15 05:51:06	8.54605806509654	0	0	38.3753935185185	1804.90268847938	429.57028480227	112	1619117500	2021-04-22 01:00:00	2021-03-15 01:00:00	74	-0.858309377156329	TNT48
97	202785	2247-24234	2021-04-03 13:36:36	45.0046424865723	-90.1029739379883	1.3	0	371	21	TN	F	0.028538	WMA	2021	2247-24234_2021	60	14.2776414592805	-10030217.1777365	5622252.38030022	1280.4824808689	2021-04-03 14:36:59	45.0074195861816	-90.1130065917969	2021-03-17 08:36:07	9.06450378530555	1	217.946541145245	17.2506018518519	781.134326328867	28.9800448797581	93	1617475019	2021-04-03 01:00:00	2021-03-17 01:00:00	76	0.0315493774517203	TNT50
98	202772	2247-24235	2021-05-31 20:41:15	47.1510314941406	-96.7568817138672	1.4	0	278	49	TN	F	0.019541	WMA	2021	2247-24235_2021	60	0.0119042245567406	-10770926.8031327	5966761.19373674	250.01414763444	2021-05-31 21:41:17	47.1516075134277	-96.7569351196289	2021-04-20 02:40:36	246.01914763444	3	146.580040512063	41.7921412037037	1192.78142467635	44.8437542807083	151	1622511677	2021-05-31 01:00:00	2021-04-20 01:00:00	110	-0.249089265818352	TNT51
99	202778	2247-24236	2021-05-19 01:16:55	48.1617622375488	-98.1551361083984	1.7	0.277777777777778	568	32	TN	F	0.017381	WMA	2021	2247-24236_2021	60	0.0270408223969127	-10926579.7703314	6133808.62314276	640.178879557583	2021-05-19 02:16:50	48.1628303527832	-98.1550140380859	2021-04-25 04:16:39	567.06874342521	0	0	23.9167939814815	317.8232119064	194.015783139309	139	1621405010	2021-05-19 01:00:00	2021-04-25 01:00:00	115	-0.316464998780824	TNT52
100	202778	2247-24236	2022-04-21 06:31:36	46.8631782531738	-97.0707626342773	0.9	0	287	21	TN	F	0.017381	WMA	2022	2247-24236_2022	60	0.0190536740014057	-10805867.8673625	5919769.80600865	583.001949406266	2022-04-21 07:31:37	46.8637580871582	-97.0695266723633	2022-04-10 03:31:39	2.34074759821097	1	574.324337674644	11.1666435185185	634.134215177435	31.6719257503632	111	1650540697	2022-04-21 01:00:00	2022-04-10 01:00:00	100	-0.316464998780824	TNT52
101	202781	2247-24237	2021-03-14 17:51:32	44.2041282653809	-91.8969345092773	1.5	4.72222222222222	274	26	TN	F	1e-05	WMA	2021	2247-24237_2021	59	0.545901945551463	-10229919.9550356	5497086.03563201	905.089151974056	2021-03-14 18:52:05	44.2121658325195	-91.9072799682617	2021-03-08 04:51:31	106.0635964185	2	472.902444660763	6.54206018518519	681.601574935269	46.7436665772517	73	1615762325	2021-03-14 01:00:00	2021-03-08 01:00:00	67	-0.858309377156329	TNT53
102	202780	2247-24238	2021-04-17 01:36:35	44.9628982543945	-94.8417587280273	1	0	336	29	TN	F	1e-05	WMA	2021	2247-24238_2021	60	0.0267703669877514	-10557736.2875425	5615682.46559427	644.315702087151	2021-04-17 02:36:02	45.0094413757324	-94.9545745849609	2021-03-21 02:36:08	643.090782170693	1	644.190802953906	26.9999305555556	550.489458072189	100.353316155027	107	1618641362	2021-04-17 01:00:00	2021-03-21 01:00:00	80	-0.858309377156329	TNT54
103	202779	2247-24241	2022-04-19 15:21:17	46.4282112121582	-97.7871704101562	0.9	0	479	16	TN	F	0.012501	WMA	2022	2247-24241_2022	60	0.0643704257767612	-10885618.0161737	5849237.92797045	283.019522469441	2022-04-19 16:21:35	46.4301147460938	-97.7869873046875	2022-03-17 06:21:35	225.25506420513	4	138.469907644722	33.4166666666667	1083.78283928499	99.2535509923567	109	1650399695	2022-04-19 01:00:00	2022-03-17 01:00:00	76	-0.468684247325667	TNT57
104	202788	2247-24274	2022-05-13 12:32:56	49.0821228027344	-96.8228149414062	1.6	0	300	20	TN	F	0.007203	WMA	2022	2247-24274_2022	60	1.56446300915303	-10778266.4564487	6288807.4207233	447.922238751584	2022-05-13 13:32:40	49.1080322265625	-96.7472915649414	2022-03-18 05:32:32	147.2445372604	0	0	56.3334259259259	1317.56988652257	93.1750057712753	133	1652463160	2022-05-13 01:00:00	2022-03-18 01:00:00	77	-0.633941947897506	TNT60
105	202787	2247-24275	2022-05-07 02:30:17	48.1523361206055	-96.5239791870117	1	0	348	29	TN	F	0.02235	WMA	2022	2247-24275_2022	60	0.0552301630822035	-10745000.2124387	6132235.65879583	502.498072807392	2022-05-07 03:30:20	48.1890106201172	-96.5258331298828	2022-03-03 02:26:51	20.5219058889151	1	29.40949065023	65.0024189814815	1194.7905696397	160.604545174964	127	1651908620	2022-05-07 01:00:00	2022-03-03 01:00:00	62	-0.161469620498175	TNT59
106	202820	2247-24310	2021-05-01 19:44:22	41.8380699157715	-85.841667175293	1.1	0.277777777777778	224	34	TN	F	0.063662	HYBRID-LATE	2021	2247-24310_2021	60	0.0175507057734793	-9555850.67879928	5136753.8812692	262.596422968109	2021-05-01 20:44:16	41.9047317504883	-85.8649978637695	2021-04-19 05:44:20	103.583645190332	0	0	12.6249537037037	507.459747807647	49.894932260642	121	1619916256	2021-05-01 01:00:00	2021-04-19 01:00:00	109	1.12715365734702	TNT61
107	202797	2247-24318	2021-05-03 02:29:12	44.3674087524414	-98.5539855957031	0.9	0	496	21	TN	F	1e-05	WMA	2021	2247-24318_2021	60	0.661712366226349	-10970979.4921613	5522476.7005668	825.891408515904	2021-05-03 03:29:14	44.3733291625977	-98.5703887939453	2021-03-30 04:29:14	131.86807518257	1	289.591897931033	33.9583333333333	925.389101264945	291.929709850397	123	1620026954	2021-05-03 01:00:00	2021-03-30 01:00:00	89	-0.858309377156329	TNT68
108	202815	2247-24322	2021-04-01 14:30:26	44.5387001037598	-93.461669921875	1.6	0	326	23	TN	F	0.062087	HYBRID-LATE	2021	2247-24322_2021	60	2.08635434860659	-10404105.5043921	5549189.27024719	1579.65221338563	2021-04-01 15:30:45	44.5604286193848	-93.4528579711914	2021-03-22 04:30:44	129.648324496746	1	111.505028847853	10.4583449074074	725.16052816898	30.5331740809955	91	1617305445	2021-04-01 01:00:00	2021-03-22 01:00:00	81	1.07802551872855	TNT71
109	202811	2247-24328	2021-05-01 17:54:31	43.8407554626465	-91.2915573120117	1.3	0	164	39	TN	F	0.045539	HYBRID-LATE	2021	2247-24328_2021	60	0.150214870379513	-10162529.6736981	5440831.7049999	926.619484280944	2021-05-01 18:54:31	43.8538856506348	-91.2795181274414	2021-03-17 06:54:32	199.615317614277	1	883.307051640815	45.4999884259259	663.742155655012	35.6954928658866	121	1619909671	2021-05-01 01:00:00	2021-03-17 01:00:00	76	0.561852542310507	TNT72
110	202796	2247-24333	2021-05-26 19:09:28	41.3544807434082	-92.5299835205078	1	0.555555555555556	243	40	TN	F	0.022437	WMA	2021	2247-24333_2021	60	0.0162708537641127	-10300390.6486129	5064768.93511811	762.541926059657	2021-05-26 20:09:30	41.3549423217773	-92.5291213989258	2021-03-24 02:09:09	730.448347204924	1	32.1311357720693	63.7502430555556	377.034603982945	92.8256080127604	146	1622074170	2021-05-26 01:00:00	2021-03-24 01:00:00	83	-0.158755875698298	TNT74
111	202782	2247-24335	2021-05-20 02:28:10	46.0411834716797	-96.3273849487305	1	0	262	29	TN	F	0.021794	WMA	2021	2247-24335_2021	60	0.438234008675891	-10723115.4419403	5786951.35840575	576.638903760579	2021-05-20 03:28:12	46.0576019287109	-96.329345703125	2021-03-23 03:27:44	500.389956607289	0	0	58.0003240740741	1022.10942413256	99.9126883087562	140	1621495692	2021-05-20 01:00:00	2021-03-23 01:00:00	82	-0.178812633242219	TNT76
112	193271	2247-24338	2022-05-07 23:45:58	50.8353424072266	-102.230895996094	1.1	0	561	27	TN	F	0.039103	WMA	2022	2247-24338_2022	60	0.0732208216991114	-11380291.2856253	6592219.22136039	265.367496612469	2022-05-08 00:46:37	50.8416862487793	-102.226982116699	2022-04-17 03:41:05	203.007643412285	1	115.355170431137	20.8788425925926	800.312052275824	371.301727397595	127	1651985197	2022-05-07 01:00:00	2022-04-17 01:00:00	107	0.361097812057513	TNT78
113	193307	2247-24344	2021-05-06 10:54:24	39.9714202880859	-90.5241928100586	1.6	0	136	23	TN	F	0.04829	HYBRID-LATE	2021	2247-24344_2021	60	0.0393919254129151	-10077107.0480878	4861790.02238899	1.99618084794945	2021-05-06 11:54:36	40.2060852050781	-90.4489593505859	2021-05-06 06:54:10	1.28272319707606	0	0	0.208634259259259	239.323992041153	85.8116601629184	126	1620316476	2021-05-06 01:00:00	2021-05-06 01:00:00	126	0.647663024430765	TNT81
114	193290	2247-24349	2020-05-29 08:33:12	48.7381553649902	-103.644752502441	0.9	0	610	32	TN	F	0.143984	HYBRID-LATE 8	2020	2247-24349_2020	60	0.0455762372446702	-11537681.0719666	6230548.06501182	671.688956020806	2020-05-29 09:33:06	48.7521781921387	-103.659164428711	2020-05-01 04:33:31	607.687567131917	1	54.9376709698306	28.2080439814815	287.352874980852	480.820212693263	150	1590759186	2020-05-29 01:00:00	2020-05-01 01:00:00	122	3.63259514948204	TNT83
115	202792	2247-24370	2021-05-03 23:49:00	48.5441284179688	-97.9802780151367	1	0	438	17	TN	M	1e-05	WMA	2021	2247-24370_2021	60	2.70272514272572	-10907114.6564284	6197860.56773154	900.762858886653	2021-05-04 00:48:59	48.585578918457	-98.0078506469727	2021-03-14 08:46:49	227.74813666443	0	0	50.6681712962963	1252.64924821279	169.826497543259	123	1620103739	2021-05-03 01:00:00	2021-03-14 01:00:00	73	-0.858309377156329	TNT87
116	202803	2247-24372	2021-05-31 03:48:50	54.1123237609863	-112.713981628418	1	0	644	29	TN	M	0.033093	WMA	2021	2247-24372_2021	59	2.17598334204491	-12547263.0401579	7191457.83519641	830.23251954582	2021-05-31 04:49:06	54.151741027832	-112.557037353516	2021-03-05 09:46:53	809.23251954582	2	591.811633901497	86.7515393518518	2315.27563530202	83.7606260518665	151	1622450946	2021-05-31 01:00:00	2021-03-05 01:00:00	64	0.173631073583228	TNT89
117	202853	2247-24386	2021-04-13 15:53:50	40.2259521484375	-90.7340850830078	1.9	0.277777777777778	302	25	TN	M	0.038093	WMA	2021	2247-24386_2021	60	0.193292211554034	-10100472.149034	4898831.56196079	644.595158255961	2021-04-13 16:54:01	40.2271461486816	-90.7329788208008	2021-03-27 02:53:14	346.245290373564	1	70.4186520132754	17.5838773148148	279.94270454382	114.476840839232	103	1618347241	2021-04-13 01:00:00	2021-03-27 01:00:00	86	0.329593418403764	TNT94
118	202821	2247-24387	2021-04-25 20:21:40	50.7965927124023	-102.542678833008	0.9	0	2231	33	TN	M	1e-05	WMA	2021	2247-24387_2021	60	0.931007219944658	-11414998.7922686	6585391.89349793	855.67540084362	2021-04-25 21:21:39	50.8112030029297	-102.546440124512	2021-03-09 03:20:05	331.678456399176	3	243.247298019815	47.7094212962963	1709.14868241636	389.447972503241	115	1619400099	2021-04-25 01:00:00	2021-03-09 01:00:00	68	-0.858309377156329	TNT95
119	203425	2247-24392	2021-05-10 14:28:14	46.6269607543945	-97.4579162597656	1.7	7.77777777777778	400	15	TN	F	0.029716	WMA	2021	2247-24392_2021	61	2.15955969738438	-10848965.6118106	5881395.72549829	712.288026652005	2021-05-10 17:27:44	46.6284484863281	-97.459098815918	2021-05-01 03:27:13	198.296359985338	1	712.283484058314	9.58369212962963	897.758425465203	73.8269596725237	130	1620682064	2021-05-10 01:00:00	2021-05-01 01:00:00	121	0.0682941058914385	TNT101
120	203426	2247-24395	2021-05-11 09:43:14	45.4375267028809	-92.9486236572266	1.3	0	287	25	TN	F	0.08263	HYBRID-LATE	2021	2247-24395_2021	60	0.006937547527717	-10346993.4554581	5690666.12553507	476.002568939659	2021-05-11 10:43:15	45.4376029968262	-92.9487152099609	2021-03-08 05:40:23	214.598158520924	0	0	64.1686574074074	799.919073435007	48.6041226883457	131	1620744195	2021-05-11 01:00:00	2021-03-08 01:00:00	67	1.71881240865821	TNT103
121	202857	2247-24396	2021-05-11 10:46:09	42.4415397644043	-94.8844604492188	1.4	0	402	16	TN	F	1e-05	WMA	2021	2247-24396_2021	60	0.0739625288007248	-10562489.8214015	5227351.15487039	176.471457550857	2021-05-11 11:45:55	42.4291839599609	-94.9372940063477	2021-03-27 06:45:54	67.1274568355083	1	52.2950568038887	45.2083449074074	641.716140674984	113.088670442996	131	1620747955	2021-05-11 01:00:00	2021-03-27 01:00:00	86	-0.858309377156329	TNT104
122	203430	2247-24400	2022-05-13 15:23:24	45.7088050842285	-100.052581787109	1.9	0	647	28	TN	F	0.013153	WMA	2022	2247-24400_2022	60	0.269485958878228	-11137802.4570933	5733807.19632854	382.033307462136	2022-05-13 16:23:44	45.7202224731445	-100.042144775391	2022-03-21 04:24:36	359.776457285947	0	0	53.4993981481481	1258.45574243161	288.031047653137	133	1652473424	2022-05-13 01:00:00	2022-03-21 01:00:00	80	-0.448346757561069	TNT105
123	202844	2247-24404	2021-05-23 23:58:28	43.2661170959473	-88.804931640625	1.8	0	960	27	TN	F	0.001551	WMA	2021	2247-24404_2021	60	1.58302004229117	-9885719.77016584	5352565.70177746	382.658852234549	2021-05-24 00:58:27	43.2994651794434	-88.790885925293	2021-04-09 05:58:25	285.651907790105	1	308.966062268615	44.7916898148148	555.381461025837	34.4157150781083	143	1621832307	2021-05-23 01:00:00	2021-04-09 01:00:00	99	-0.81024178248264	TNT107
124	203427	2247-24408	2022-05-21 08:04:39	50.0720100402832	-100.658615112305	1.4	3.88888888888889	706	25	TN	F	0.069927	HYBRID-LATE	2022	2247-24408_2022	60	0.130659004927654	-11205265.7782579	6458756.0636077	497.885261784991	2022-05-21 09:04:40	50.0742225646973	-100.658988952637	2022-03-17 06:04:13	284.484925968448	5	147.805153642906	65.1253125	1616.36128176496	249.410145515129	141	1653138280	2022-05-21 01:00:00	2022-03-17 01:00:00	76	1.32257447540715	TNT108
125	202824	2247-24463	2021-05-29 19:41:29	44.6713676452637	-97.7152862548828	0.8	0	539	18	TN	F	0.039436	WMA	2021	2247-24463_2021	60	0.0493146764834625	-10877615.9086125	5569932.57404657	934.663053006795	2021-05-29 20:41:01	44.6903839111328	-97.7325057983398	2021-03-22 04:42:27	881.667219673461	0	0	68.6656712962963	913.056333275308	268.846785715011	149	1622335261	2021-05-29 01:00:00	2021-03-22 01:00:00	81	0.37148490422256	TNT110
126	202824	2247-24463	2022-04-17 22:35:46	45.7368316650391	-93.8649597167969	0.8	0.277777777777778	343	25	TN	F	0.039436	WMA	2022	2247-24463_2022	60	0.029027919215549	-10448999.519005	5738276.14036687	1236.13800354507	2022-04-17 23:35:32	45.7596321105957	-93.8765335083008	2022-03-30 03:35:39	178.137725767295	2	741.721994455655	18.8332523148148	875.279062405514	62.8842745972646	107	1650252932	2022-04-17 01:00:00	2022-03-30 01:00:00	89	0.37148490422256	TNT110
127	202845	2247-24503	2021-03-22 09:51:31	45.0583572387695	-88.5451126098633	1	23.0555555555556	420	13	TN	F	0.017323	WMA	2021	2247-24503_2021	60	86.3381732909244	-9856796.84796305	5630713.32252251	22.6671086723937	2021-03-22 10:51:30	45.3391189575195	-88.4619445800781	2021-03-22 02:51:24	0.205791822539435	0	0	0.333402777777778	784.200603033607	76.2877655307245	81	1616424690	2021-03-22 01:00:00	2021-03-22 01:00:00	81	-0.318274161980742	TNT112
128	202839	2247-24504	2021-05-05 02:33:34	49.322322845459	-97.2050628662109	1.2	0	246	22	TN	F	0.037492	WMA	2021	2247-24504_2021	60	0.0223930905022656	-10820818.1007947	6329730.86313531	402.449490900768	2021-05-05 03:33:28	49.3624382019043	-97.3009796142578	2021-03-09 04:29:55	401.315653981434	1	402.464289604227	56.9191319444444	1325.52283382508	58.1747431789737	125	1620200008	2021-05-05 01:00:00	2021-03-09 01:00:00	68	0.310846744556336	TNT113
129	202801	2247-24505	2021-04-23 06:03:15	47.2780914306641	-96.7688827514648	0.9	0	255	17	TN	F	0.024238	WMA	2021	2247-24505_2021	60	0.0245630186392257	-10772262.7525271	5987584.39134718	314.963056709965	2021-04-23 07:02:59	47.3428688049316	-96.8885879516602	2021-03-27 06:01:41	120.287671118445	0	0	27.0425694444444	1052.94413791312	63.776383813126	113	1619175779	2021-04-23 01:00:00	2021-03-27 01:00:00	86	-0.102578239093941	TNT114
130	202831	2247-24506	2021-05-29 23:21:27	48.2811508178711	-94.1443328857422	1.3	0	386	33	TN	F	0.026941	WMA	2021	2247-24506_2021	60	2.06257621334657	-10480099.1979133	6153756.41979331	733.179634377493	2021-05-30 00:21:13	48.2812385559082	-94.144775390625	2021-03-24 06:21:34	684.184356599715	2	638.703039677408	66.7497569444444	1173.23967200183	73.0927699825876	149	1622348473	2021-05-29 01:00:00	2021-03-24 01:00:00	83	-0.0182649954839589	TNT115
131	202800	2247-24507	2021-04-23 15:37:47	46.133674621582	-94.6848068237305	1	18.0555555555556	913	18	TN	F	0.046442	HYBRID-LATE	2021	2247-24507_2021	60	1.2037270807796	-10540264.4814772	5801796.60996134	258.586965480314	2021-04-23 16:37:55	46.134937286377	-94.6870956420898	2021-03-24 05:37:11	98.5875210358699	2	283.095610730747	30.4588425925926	999.793819776182	141.334890459897	113	1619210275	2021-04-23 01:00:00	2021-03-24 01:00:00	83	0.590019341785095	TNT116
132	202838	2247-24508	2021-04-11 07:31:29	45.4814949035645	-96.3324432373047	1.1	0	384	25	TN	F	0.021407	WMA	2021	2247-24508_2021	60	0.0883452965750028	-10723678.5280487	5697644.20724928	403.404309291244	2021-04-11 08:31:32	45.4816093444824	-96.3323135375977	2021-03-21 04:31:20	360.30179351502	1	111.013704066541	21.1668055555556	947.942900867175	160.832907430517	101	1618144292	2021-04-11 01:00:00	2021-03-21 01:00:00	80	-0.190884118731328	TNT117
133	202772	2247-24509	2021-05-31 20:41:15	47.1510314941406	-96.7568817138672	1.4	0	278	49	TN	F	0.015054	WMA	2021	2247-24509_2021	60	0.0119042245567406	-10770926.8031327	5966761.19373674	250.01414763444	2021-05-31 21:41:17	47.1516075134277	-96.7569351196289	2021-04-20 02:40:36	246.01914763444	0	0	41.7921412037037	1192.78142467635	44.8437542807083	151	1622511677	2021-05-31 01:00:00	2021-04-20 01:00:00	110	-0.389049874060301	TNT118
134	202848	2247-24510	2021-04-16 22:57:19	43.8995208740234	-94.8033447265625	1	0	128	34	TN	F	0.021072	WMA	2021	2247-24510_2021	60	0.199122822300624	-10553460.0604601	5449905.95095939	367.049106445909	2021-04-17 01:57:36	43.917797088623	-94.8105316162109	2021-03-17 06:51:35	214.047995334797	1	235.339954796765	30.7958449074074	716.624328208055	124.311531623726	107	1618639056	2021-04-17 01:00:00	2021-03-17 01:00:00	76	-0.201333595834304	TNT119
135	202861	2247-24511	2021-03-25 19:48:19	43.419979095459	-89.2705459594727	0.8	0	275	30	TN	F	1e-05	WMA	2021	2247-24511_2021	59	0.0192634066570465	-9937551.71904603	5376117.00105606	920.367177056339	2021-03-25 20:48:20	43.4200019836426	-89.2703323364258	2021-03-22 03:46:34	68.3435659452279	0	0	3.70956018518519	561.771864300662	24.6202381295456	84	1616719700	2021-03-25 01:00:00	2021-03-22 01:00:00	81	-0.858309377156329	TNT120
136	203429	2247-24513	2021-04-22 17:46:06	47.5309753417969	-92.159065246582	1	0	318	38	TN	M	0.017031	WMA	2021	2247-24513_2021	60	0.10672851599786	-10259100.2152336	6029177.5471711	1043.59906100525	2021-04-22 18:46:00	47.5455131530762	-92.1702270507812	2021-03-10 07:42:42	217.175454421573	2	201.376650978261	43.4189583333333	1071.10377250448	89.2845326778001	112	1619131560	2021-04-22 01:00:00	2021-03-10 01:00:00	69	-0.327382362918261	TNT122
137	202752	2247-24515	2021-05-24 03:05:16	45.7429466247559	-86.656852722168	1.5	0	178	21	TN	M	0.019034	WMA	2021	2247-24515_2021	60	6.6418669023069	-9646596.71877944	5739251.49179998	1496.82693767303	2021-05-24 04:05:03	45.7632484436035	-86.8184585571289	2021-03-22 03:05:29	1495.77079525901	0	0	63.0413657407407	587.994666189051	24.9038146280088	144	1621843503	2021-05-24 01:00:00	2021-03-22 01:00:00	81	-0.264903847583154	TNT124
138	203428	2247-24516	2021-05-28 18:53:43	52.8817443847656	-107.395179748535	1.4	0.277777777777778	675	32	TN	M	0.024517	WMA	2021	2247-24516_2021	60	0.771647094267707	-11955176.723259	6961153.7182278	664.373993443847	2021-05-28 19:54:05	52.9091567993164	-107.379997253418	2021-04-03 02:53:59	586.367882332736	1	666.757694919043	55.7084027777778	1763.01153069654	386.953401784741	148	1622246045	2021-05-28 01:00:00	2021-04-03 01:00:00	93	-0.0938755402529547	TNT125
139	202850	2247-24517	2021-05-05 15:27:58	50.2717666625977	-94.4779891967773	1.2	0	219	27	TN	M	1e-05	WMA	2021	2247-24517_2021	60	0.0567407916638387	-10517241.6485577	6493474.74474385	833.326700294746	2021-05-05 16:28:00	50.2733268737793	-94.4805221557617	2021-03-22 02:28:00	410.967988446818	1	150.18434168107	44.5833333333333	1449.4516356883	63.9906487285453	125	1620246480	2021-05-05 01:00:00	2021-03-22 01:00:00	81	-0.858309377156329	TNT126
140	202802	2247-24518	2021-04-07 23:17:54	44.1432723999023	-96.7709732055664	0.9	0	493	23	TN	M	1e-05	WMA	2021	2247-24518_2021	59	0.0265770090076793	-10772495.4608132	5487640.75342402	620.70380082051	2021-04-08 00:18:15	44.1469039916992	-96.7711791992188	2021-03-22 08:17:02	280.121165812612	1	620.556333689756	16.6675115740741	745.75137490821	187.729768150205	97	1617855495	2021-04-07 01:00:00	2021-03-22 01:00:00	81	-0.858309377156329	TNT127
141	202770	2247-24519	2021-05-12 01:19:14	54.0181884765625	-102.75220489502	1.6	0	270	30	TN	M	1e-05	WMA	2021	2247-24519_2021	60	1.2042253683903	-11438323.1267997	7173601.72655908	909.622884505126	2021-05-12 02:19:15	54.0251731872559	-102.777053833008	2021-03-27 04:19:14	430.623440060682	0	0	45.9166782407407	1907.05472616697	375.019255531778	132	1620800355	2021-05-12 01:00:00	2021-03-27 01:00:00	86	-0.858309377156329	TNT128
142	202809	2247-24521	2021-05-27 04:40:25	43.4676399230957	-91.5948104858398	1	18.3333333333333	393	20	TN	M	0.075801	HYBRID-LATE	2021	2247-24521_2021	60	36.3312404309832	-10196287.6625901	5383424.46760048	2.10656409197383	2021-05-27 05:40:26	43.3900833129883	-91.3143844604492	2021-03-30 04:41:20	0.499697002768517	0	0	58.0410416666667	502.656852931592	62.4945245305584	147	1622108426	2021-05-27 01:00:00	2021-03-30 01:00:00	89	1.50579903810232	TNT130
143	202852	2247-24533	2021-04-26 19:42:39	44.9513511657715	-94.8393020629883	1	3.88888888888889	413	23	TN	F	0.056712	HYBRID-LATE	2021	2247-24533_2021	60	0.229159294711961	-10557462.8128413	5613865.97160922	280.333209314413	2021-04-26 20:42:43	44.9888801574707	-94.8172073364258	2021-04-24 05:42:40	11.3232093144125	1	280.319829425547	2.62503472222222	847.029951566464	100.353316155027	116	1619484163	2021-04-26 01:00:00	2021-04-24 01:00:00	114	0.910365998046476	TNT132
144	202815	2247-24534	2021-04-01 14:30:26	44.5387001037598	-93.461669921875	1.6	0	326	23	TN	M	0.025777	WMA	2021	2247-24534_2021	60	2.08635434860659	-10404105.5043921	5549189.27024719	1579.65221338563	2021-04-01 15:30:45	44.5604286193848	-93.4528579711914	2021-03-22 04:30:44	129.648324496746	0	0	10.4583449074074	725.16052816898	30.5331740809955	91	1617305445	2021-04-01 01:00:00	2021-03-22 01:00:00	81	-0.0545730293581796	TNT133
145	202833	2247-24535	2021-03-31 05:36:31	45.7750091552734	-95.4582595825195	1.8	0.277777777777778	316	25	TN	F	0.00526	WMA	2021	2247-24535_2021	60	0.0519823488264675	-10626364.8487382	5744367.29541546	5.15589158250226	2021-03-31 06:36:45	45.7296676635742	-95.3005065917969	2021-03-16 04:34:44	3.69810682932536	0	0	15.0847337962963	940.007350142433	138.061895554096	90	1617187005	2021-03-31 01:00:00	2021-03-16 01:00:00	75	-0.694548915094767	TNT134
146	202855	2247-24536	2021-05-27 12:43:44	44.336841583252	-94.2673263549805	0.8	0.277777777777778	330	17	TN	M	0.057968	HYBRID-LATE	2021	2247-24536_2021	60	0.0814210696420802	-10493790.7682798	5517718.02875815	1002.67094491389	2021-05-27 13:43:39	44.3465538024902	-94.260139465332	2021-03-21 04:43:06	894.665667136113	1	646.759270405836	67.3753819444444	737.737162781799	91.0773194022362	147	1622137419	2021-05-27 01:00:00	2021-03-21 01:00:00	80	0.949543739065395	TNT135
147	202851	2247-24537	2021-05-27 06:49:02	51.3190460205078	-98.5409164428711	0.9	0	49	25	TN	M	0.020346	WMA	2021	2247-24537_2021	60	0.095967167047678	-10969524.6407229	6677924.49496407	500.076639319128	2021-05-27 07:48:52	51.321174621582	-98.5398330688477	2021-03-10 05:47:30	386.080528208017	3	51.0374710425845	78.0426157407407	1603.90226422793	201.398764293163	147	1622116132	2021-05-27 01:00:00	2021-03-10 01:00:00	69	-0.223979328302246	TNT136
148	202851	2247-24537	2022-05-29 10:46:00	50.3228454589844	-97.6367034912109	1.3	0	312	24	TN	M	0.020346	WMA	2022	2247-24537_2022	60	0.0227742948463505	-10868868.1153754	6502375.85745639	380.717065740294	2022-05-29 11:46:01	50.3680419921875	-97.6585235595703	2022-03-29 02:46:31	318.716510184738	1	45.8251011100743	61.3746527777778	1025.13597586222	56.2881792954197	149	1653839161	2022-05-29 01:00:00	2022-03-29 01:00:00	88	-0.223979328302246	TNT136
149	202829	2247-24538	2021-05-18 00:17:05	46.0611724853516	-94.6135330200195	1.2	0	553	36	TN	F	1e-05	WMA	2021	2247-24538_2021	60	0.069128409017878	-10532330.3179411	5790157.5788161	452.507323622902	2021-05-18 01:17:10	46.0718994140625	-94.6658935546875	2021-04-26 03:17:11	451.273489425381	2	258.186323878533	21.9166550925926	998.401288168315	120.206824415092	138	1621315030	2021-05-18 01:00:00	2021-04-26 01:00:00	116	-0.858309377156329	TNT137
150	202828	2247-24539	2021-04-05 00:00:52	44.9749984741211	-92.5817947387695	0.8	0	291	34	TN	F	0.031615	WMA	2021	2247-24539_2021	60	0.0181041035851574	-10306158.2470472	5617586.36600791	251.467380390697	2021-04-05 01:00:26	44.9858589172363	-92.5833511352539	2021-03-16 06:57:58	37.7719799168905	0	0	19.751712962963	763.928390091144	17.9843574562069	95	1617598826	2021-04-05 01:00:00	2021-03-16 01:00:00	75	0.127528604454278	TNT138
151	202793	2247-24540	2021-04-25 18:47:21	43.0688667297363	-92.4746551513672	0.9	0	1936	15	TN	M	1e-05	WMA	2021	2247-24540_2021	61	2.53704238781638	-10294231.5227338	5322459.94677892	239.67855417033	2021-04-25 19:47:52	43.0708122253418	-92.4360809326172	2021-03-09 05:46:45	180.691609725886	0	0	47.5424421296296	646.405176003303	64.7420457546548	115	1619394472	2021-04-25 01:00:00	2021-03-09 01:00:00	68	-0.858309377156329	TNT139
152	202860	2247-24541	2021-04-24 00:49:50	43.9627304077148	-95.7301864624023	0.9	0	500	28	TN	M	0.00728	WMA	2021	2247-24541_2021	60	0.740981107866801	-10656635.6105398	5459676.43838667	925.719430723521	2021-04-24 01:49:41	43.9751205444336	-95.7413482666016	2021-03-27 03:50:07	14.0877857064539	2	668.662864999904	27.9163657407407	796.002001437491	168.858644801364	114	1619243381	2021-04-24 01:00:00	2021-03-27 01:00:00	86	-0.63154012778727	TNT140
153	202860	2247-24541	2022-04-10 07:16:36	43.9417915344238	-95.8551864624023	0.8	34.1666666666667	721	15	TN	M	0.00728	WMA	2022	2247-24541_2022	60	125.318773971353	-10670550.5468889	5456438.70347557	1241.68181108859	2022-04-10 08:16:29	43.9877166748047	-95.9396057128906	2022-02-20 04:17:01	0.144866644144058	3	550.573351383607	49.1246296296296	720.568977978441	164.778435935002	100	1649592989	2022-04-10 01:00:00	2022-02-20 01:00:00	51	-0.63154012778727	TNT140
154	202834	2247-24542	2021-05-07 12:55:29	45.4977188110352	-95.281982421875	1	0.277777777777778	296	19	TN	M	0.214412	HYBRID-LATE 2	2021	2247-24542_2021	60	1.43011503530967	-10606741.7649768	5700220.43779216	736.368771609863	2021-05-07 13:55:43	45.5055809020996	-95.296012878418	2021-03-09 03:52:48	148.365438276529	1	116.468913840652	59.377025462963	954.066237244825	144.25804784144	127	1620410143	2021-05-07 01:00:00	2021-03-09 01:00:00	68	5.82941835368618	TNT141
155	202834	2247-24542	2022-04-28 11:58:59	43.1850852966309	-86.0106887817383	1.1	0.277777777777778	124	12	TN	M	0.214412	HYBRID-LATE 2	2022	2247-24542_2022	59	0.52157458704379	-9574666.07796183	5340186.28268073	1212.30251656135	2022-04-28 12:59:23	43.2011451721191	-86.0112915039062	2022-03-07 07:59:14	408.285849894683	1	93.9854854787721	52.1667708333333	577.475750859153	24.2891007324662	118	1651165163	2022-04-28 01:00:00	2022-03-07 01:00:00	66	5.82941835368618	TNT141
156	202781	2247-24543	2021-03-14 17:51:32	44.2041282653809	-91.8969345092773	1.5	4.72222222222222	274	26	TN	F	0.010534	WMA	2021	2247-24543_2021	59	0.545901945551463	-10229919.9550356	5497086.03563201	905.089151974056	2021-03-14 18:52:05	44.2121658325195	-91.9072799682617	2021-03-08 04:51:31	106.0635964185	0	0	6.54206018518519	681.601574935269	46.7436665772517	73	1615762325	2021-03-14 01:00:00	2021-03-08 01:00:00	67	-0.530039833778066	TNT142
157	202859	2247-24544	2021-04-26 01:15:51	43.7390785217285	-91.2484970092773	1.5	0.277777777777778	199	13	TN	F	0.04136	WMA	2021	2247-24544_2021	60	3.84006932075352	-10157736.2227243	5425152.37074989	399.249309887025	2021-04-26 02:15:49	43.7411804199219	-91.2485809326172	2021-03-22 04:15:58	277.935762150354	1	116.559647830195	34.9165625	568.449736686997	19.243479886393	116	1619417749	2021-04-26 01:00:00	2021-03-22 01:00:00	81	0.431499214509503	TNT143
158	214225	2247-24618	2022-05-02 22:51:55	52.3960609436035	-110.975036621094	1.9	0.277777777777778	730	33	TN	F	0.024822	WMA	2022	2247-24618_2022	60	0.0112081827676448	-12353684.5674251	6872057.6145582	324.488257064025	2022-05-02 23:52:15	52.3961601257324	-110.975173950195	2022-03-16 07:50:36	34.4882570640246	3	331.458118048575	47.6678125	2274.34833533812	206.4996216818	122	1651549935	2022-05-02 01:00:00	2022-03-16 01:00:00	75	-0.084361837218902	TNT145
159	214185	2247-24619	2022-04-20 12:00:06	49.1274223327637	-97.5742340087891	0.9	0	-27	13	TN	M	1e-05	WMA	2022	2247-24619_2022	60	2.65644328815468	-10861914.0444021	6296510.01993155	708.370394086109	2022-04-20 13:00:35	49.1302032470703	-97.5740737915039	2022-02-17 01:52:19	181.541721152994	2	622.174571188258	62.4224074074074	1409.53813782306	83.9791626560289	110	1650474035	2022-04-20 01:00:00	2022-02-17 01:00:00	48	-0.858309377156329	TNT146
160	214185	2247-24619	2023-05-01 04:08:46	46.3504447937012	-96.8907699584961	1	0	316	23	TN	M	1e-05	WMA	2023	2247-24619_2023	60	1.8722820462884	-10785831.174348	5836687.19974351	309.26377174596	2023-05-01 05:08:55	46.3661499023438	-96.8944473266602	2023-02-22 05:07:31	72.4275665691164	4	356.528321169466	67.9593055555556	1103.77935531693	66.9692017703818	121	1682932135	2023-05-01 01:00:00	2023-02-22 01:00:00	53	-0.858309377156329	TNT146
161	214237	2247-24620	2022-05-17 13:01:46	47.0598487854004	-102.572593688965	1.4	0	669	27	TN	M	0.070585	HYBRID-LATE	2022	2247-24620_2022	60	0.210347874409982	-11418328.8988009	5951848.39466045	352.589589634803	2022-05-17 14:01:30	47.1749076843262	-102.625015258789	2022-03-21 04:00:48	4.63431185702483	5	215.194802903891	57.4171527777778	1468.71742705842	349.549799760207	137	1652810490	2022-05-17 01:00:00	2022-03-21 01:00:00	80	1.34309911998553	TNT147
162	202846	2247-24623	2022-04-24 10:20:42	49.1432800292969	-98.6464538574219	1.1	0	517	14	TN	M	0.011305	WMA	2022	2247-24623_2022	60	0.0335501055159638	-10981273.0119704	6299208.0788931	893.485941743851	2022-04-24 11:20:44	49.1446228027344	-98.6479721069336	2022-03-10 03:20:26	8.20218195398649	2	82.4676807879739	45.291875	1447.86139100077	138.686487903155	114	1650813644	2022-04-24 01:00:00	2022-03-10 01:00:00	69	-0.505990440206739	TNT150
163	202846	2247-24623	2023-04-12 14:57:03	43.4157905578613	-94.3660736083984	1.7	0.277777777777778	359	21	TN	M	0.011305	WMA	2023	2247-24623_2023	60	0.0726887092421242	-10504783.2622475	5375475.08001283	265.940859253208	2023-04-12 15:57:10	43.4526748657227	-94.3900833129883	2023-03-28 02:56:52	230.520908653802	0	0	15.541875	289.128881878547	107.941386196939	102	1681329430	2023-04-12 01:00:00	2023-03-28 01:00:00	87	-0.505990440206739	TNT150
164	214164	2247-24624	2022-04-21 11:20:59	45.9784278869629	-95.7980117797852	1.5	0.277777777777778	365	18	TN	M	1e-05	WMA	2022	2247-24624_2022	60	0.0820369070770104	-10664185.8903337	5776892.94766431	98.3790876215696	2022-04-21 12:21:01	45.9762191772461	-95.5107116699219	2022-03-11 04:20:37	93.7284080484841	2	62.2023879926735	41.2919444444444	965.796674106023	110.727073385766	111	1650558061	2022-04-21 01:00:00	2022-03-11 01:00:00	70	-0.858309377156329	TNT151
165	214223	2247-24625	2022-04-17 20:31:53	46.4132118225098	-96.2088317871094	1.3	0.277777777777778	393	11	TN	M	0.044515	HYBRID-LATE	2022	2247-24625_2022	61	18.6973507271539	-10709918.1643567	5846815.78286373	162.747806290852	2022-04-17 21:31:00	46.3191261291504	-96.2042083740234	2022-03-11 03:30:44	0.932827986677488	3	48.5339370196395	37.7085185185185	1059.85150594527	65.9284449458477	107	1650245460	2022-04-17 01:00:00	2022-03-11 01:00:00	70	0.529911454091261	TNT152
166	214207	2247-24627	2022-05-13 13:36:17	47.097469329834	-96.3443756103516	0.9	0.555555555555556	213	21	TN	M	0.027032	WMA	2022	2247-24627_2022	60	0.545393023806901	-10725006.8337402	5957998.08484481	803.914983948535	2022-05-13 14:36:14	47.1161422729492	-96.3307723999023	2022-03-15 05:33:49	360.878317281869	0	0	59.3766782407407	1205.47014400598	26.0038778953924	133	1652466974	2022-05-13 01:00:00	2022-03-15 01:00:00	74	-0.0154264808082251	TNT153
167	214207	2247-24627	2023-05-06 23:44:49	45.7389793395996	-94.051872253418	1.6	0	450	19	TN	M	0.027032	WMA	2023	2247-24627_2023	60	2.16865942192998	-10469806.5274045	5738618.68768343	1166.83688082569	2023-05-07 00:44:47	45.7427062988281	-94.0425643920898	2023-03-30 02:44:22	565.830214159025	0	0	37.9169560185185	931.907835876434	79.7590888498423	126	1683434687	2023-05-06 01:00:00	2023-03-30 01:00:00	89	-0.0154264808082251	TNT153
168	214239	2247-24628	2022-04-21 04:34:36	45.849178314209	-91.7052154541016	1	0	418	30	TN	M	0.031015	WMA	2022	2247-24628_2022	60	0.595409972093312	-10208577.887438	5756212.7929017	395.874766625828	2022-04-21 05:34:34	45.8512344360352	-91.7069625854492	2022-03-17 02:34:33	375.87448884805	1	166.10083536817	35.1250115740741	791.592834929167	113.012515349522	111	1650533674	2022-04-21 01:00:00	2022-03-17 01:00:00	76	0.108813123075814	TNT154
169	210243	2247-24630	2022-05-06 01:55:35	47.6265106201172	-96.9314270019531	1.5	0	278	27	TN	M	1e-05	WMA	2022	2247-24630_2022	60	1.89170534183073	-10790357.0957228	6044942.91356852	813.065310211049	2022-05-06 02:55:14	47.6395606994629	-96.9184494018555	2022-03-16 04:54:15	190.065310211049	1	766.688514692055	50.917349537037	1168.36868674206	106.28279502653	126	1651820114	2022-05-06 01:00:00	2022-03-16 01:00:00	75	-0.858309377156329	TNT156
170	210242	2247-24631	2022-05-24 23:26:44	53.0690002441406	-104.815979003906	2	0	435	33	TN	F	0.023897	WMA	2022	2247-24631_2022	60	0.79899294373834	-11668061.4097133	6995771.3106357	611.166753094859	2022-05-25 00:26:23	53.074333190918	-104.815048217773	2022-03-11 04:24:28	442.170919761525	3	405.797426136048	74.7929976851852	2041.44799721994	535.097383140145	144	1653452783	2022-05-24 01:00:00	2022-03-11 01:00:00	70	-0.113214871010701	TNT157
171	210242	2247-24631	2023-05-25 12:36:14	52.2341079711914	-106.575477600098	1	0.277777777777778	499	18	TN	F	0.023897	WMA	2023	2247-24631_2023	60	0.417798687381862	-11863927.8974928	6842566.37174201	645.880082764096	2023-05-25 13:36:15	52.2462768554688	-106.592292785645	2023-02-16 07:31:38	489.882582764096	1	85.1778954980771	98.2115393518519	2011.22525761703	463.915110010295	145	1685036175	2023-05-25 01:00:00	2023-02-16 01:00:00	47	-0.113214871010701	TNT157
172	203427	2247-24632	2022-05-21 08:04:39	50.0720100402832	-100.658615112305	1.4	3.88888888888889	706	25	TN	M	1e-05	WMA	2022	2247-24632_2022	60	0.130659004927654	-11205265.7782579	6458756.0636077	497.885261784991	2022-05-21 09:04:40	50.0742225646973	-100.658988952637	2022-03-17 06:04:13	284.484925968448	0	0	65.1253125	1616.36128176496	249.410145515129	141	1653138280	2022-05-21 01:00:00	2022-03-17 01:00:00	76	-0.858309377156329	TNT158
173	210380	2247-24633	2022-03-16 15:08:39	43.9401931762695	-91.3580627441406	1	0	248	22	TN	M	1e-05	WMA	2022	2247-24633_2022	60	0.00576010438601382	-10169933.0245377	5456191.59949406	1834.69799167203	2022-03-16 16:08:40	43.9402351379395	-91.3584365844727	2022-02-16 04:09:00	1.73021389424801	5	461.455811562525	28.4581018518519	650.82968072331	35.6954928658866	75	1647461320	2022-03-16 01:00:00	2022-02-16 01:00:00	47	-0.858309377156329	TNT159
174	210380	2247-24633	2023-05-14 11:08:10	46.9666633605957	-97.7438201904297	1	0	366	20	TN	M	1e-05	WMA	2023	2247-24633_2023	60	0.0375726699069866	-10880792.2917879	5936634.38092516	799.622303158575	2023-05-14 12:08:19	46.9770965576172	-97.7495269775391	2023-03-01 02:08:30	378.620080936352	3	99.0455232816935	74.3748726851852	1216.91403362374	93.24604041059	134	1684080499	2023-05-14 01:00:00	2023-03-01 01:00:00	60	-0.858309377156329	TNT159
175	214167	2247-24634	2022-05-13 09:11:32	41.5293884277344	-88.3122406005859	0.9	0	185	27	TN	F	0.070057	HYBRID-LATE	2022	2247-24634_2022	59	0.0205499880485885	-9830873.65447028	5090742.72931225	376.123313070867	2022-05-13 10:11:31	41.5297317504883	-88.3120346069336	2022-04-15 05:10:38	22.6812858119938	0	0	28.2089467592593	358.855739548259	28.2155720110804	133	1652451091	2022-05-13 01:00:00	2022-04-15 01:00:00	105	1.32662949637249	TNT160
176	214206	2247-24635	2022-05-09 23:27:57	45.881160736084	-92.616081237793	1.4	0	220	30	TN	M	0.027988	WMA	2022	2247-24635_2022	60	2.27083087456958	-10309975.0026596	5761325.55378584	1438.37644849281	2022-05-10 00:27:45	45.8815727233887	-92.6168975830078	2022-03-11 04:28:13	909.315337381694	0	0	59.7913425925926	945.320100399903	91.4090465612818	129	1652156865	2022-05-09 01:00:00	2022-03-11 01:00:00	70	0.0143935195214613	TNT161
177	203430	2247-24637	2022-05-13 15:23:24	45.7088050842285	-100.052581787109	1.9	0	647	28	TN	F	0.018961	WMA	2022	2247-24637_2022	60	0.269485958878228	-11137802.4570933	5733807.19632854	382.033307462136	2022-05-13 16:23:44	45.7202224731445	-100.042144775391	2022-03-21 04:24:36	359.776457285947	0	0	53.4993981481481	1258.45574243161	288.031047653137	133	1652473424	2022-05-13 01:00:00	2022-03-21 01:00:00	80	-0.267180897817534	TNT163
178	214168	2247-24639	2022-04-28 15:56:15	46.6421356201172	-95.3470916748047	0.9	0	419	26	TN	M	1e-05	WMA	2022	2247-24639_2022	60	2.4532090638881	-10613989.6938588	5883855.87276656	1142.08285846492	2022-04-28 16:56:32	46.6437110900879	-95.3461761474609	2022-03-17 09:56:03	449.741023189227	2	40.9956294814083	42.2920023148148	1040.01866853815	91.253238824482	118	1651179392	2022-04-28 01:00:00	2022-03-17 01:00:00	76	-0.858309377156329	TNT165
179	202788	2247-24640	2022-05-13 12:32:56	49.0821228027344	-96.8228149414062	1.6	0	300	20	TN	M	0.000235	WMA	2022	2247-24640_2022	60	1.56446300915303	-10778266.4564487	6288807.4207233	447.922238751584	2022-05-13 13:32:40	49.1080322265625	-96.7472915649414	2022-03-18 05:32:32	147.2445372604	0	0	56.3334259259259	1317.56988652257	93.1750057712753	133	1652463160	2022-05-13 01:00:00	2022-03-18 01:00:00	77	-0.851291071639405	TNT166
180	214271	2247-24642	2022-05-11 22:00:28	51.322566986084	-104.688423156738	1.5	0	548	35	TN	M	1e-05	WMA	2022	2247-24642_2022	60	0.0540212811105436	-11653861.9577588	6678551.65924974	774.774033247762	2022-05-11 23:00:36	51.3230934143066	-104.688705444336	2022-02-16 03:59:22	302.596609033015	4	314.684592296001	84.7508564814815	1812.55317914139	545.546784318228	131	1652324436	2022-05-11 01:00:00	2022-02-16 01:00:00	47	-0.858309377156329	TNT168
181	214228	2247-24643	2022-05-20 05:37:12	57.5349006652832	-109.123550415039	1	12.2222222222222	446	15	TN	M	0.016285	WMA	2022	2247-24643_2022	60	0.536884993888898	-12147578.0657563	7870242.80458803	346.975708663993	2022-05-20 06:37:12	57.5477676391602	-109.115760803223	2022-03-04 02:34:51	298.508077649143	2	455.143527331816	77.1266319444444	2485.31615953361	146.196174723257	140	1653043032	2022-05-20 01:00:00	2022-03-04 01:00:00	63	-0.350651944765485	TNT169
182	214192	2247-24644	2022-05-07 05:38:28	45.3912467956543	-98.5785369873047	1.4	0	431	21	TN	M	0.010472	WMA	2022	2247-24644_2022	60	0.0232018533370267	-10973712.5405726	5683327.02986338	601.391637499001	2022-05-07 06:38:53	45.4911842346191	-98.6006851196289	2022-03-04 07:38:57	595.813988269435	2	340.156520201133	63.9166203703704	969.22689535233	236.77998688817	127	1651919933	2022-05-07 01:00:00	2022-03-04 01:00:00	63	-0.53197376685384	TNT170
183	214189	2247-24645	2022-05-07 13:03:07	55.2227020263672	-112.00651550293	0.8	17.7777777777778	913	7	TN	M	1e-05	WMA	2022	2247-24645_2022	60	13.46939823444	-12468508.2713151	7405208.55418297	33.2602648565504	2022-05-07 14:03:35	55.1581764221191	-111.821762084961	2022-03-05 07:04:05	1.05263081881735	4	259.929629431963	63.2496527777778	2435.5981160479	182.691184318265	127	1651946615	2022-05-07 01:00:00	2022-03-05 01:00:00	64	-0.858309377156329	TNT171
184	214229	2247-24646	2022-05-08 22:26:45	49.4587745666504	-101.844902038574	0.9	0	592	34	TN	M	0.008618	WMA	2022	2247-24646_2022	60	0.253366549482626	-11337322.6348249	6353067.41590387	943.731472287112	2022-05-08 23:27:08	49.4663581848145	-101.817001342773	2022-04-04 03:26:04	389.730083398223	2	90.6520905862914	34.8340740740741	1576.63585715734	347.432864409669	128	1652066828	2022-05-08 01:00:00	2022-04-04 01:00:00	94	-0.589804604313295	TNT172
185	214200	2247-24650	2022-04-22 01:40:03	44.3814353942871	-96.228141784668	0.8	0	537	22	TN	M	0.0174	WMA	2022	2247-24650_2022	60	0.340477171675875	-10712067.7434522	5524661.18785346	583.23934969061	2022-04-22 02:40:03	44.4898071289062	-96.3370590209961	2022-03-10 06:39:07	582.211638354791	3	299.601910832281	42.7923148148148	903.056332024053	208.02765821748	112	1650609603	2022-04-22 01:00:00	2022-03-10 01:00:00	69	-0.315872341870506	TNT175
186	214191	2247-24651	2022-04-03 01:56:23	40.8814697265625	-92.8463134765625	0.8	0.277777777777778	298	25	TN	F	1e-05	WMA	2022	2247-24651_2022	61	3.60302309920173	-10335604.3382436	4994874.16459282	275.568809989889	2022-04-03 02:55:51	40.8892364501953	-92.8621215820312	2022-03-11 03:55:35	105.981082710955	0	0	22.9168518518519	418.902520518209	134.665679600547	93	1648968951	2022-04-03 01:00:00	2022-03-11 01:00:00	70	-0.858309377156329	TNT176
187	214275	2247-24652	2022-05-24 04:20:12	56.5063362121582	-108.499732971191	0.9	0	427	16	TN	M	0.018665	WMA	2022	2247-24652_2022	60	0.174887212620623	-12078135.0255591	7659880.34258848	287.443764811291	2022-05-24 05:20:24	56.5798721313477	-108.598274230957	2022-03-05 05:19:19	286.253392830491	1	647.467578548325	79.9590856481481	2475.48397696291	151.724135358529	144	1653384024	2022-05-24 01:00:00	2022-03-05 01:00:00	64	-0.27641386863091	TNT177
188	214201	2247-24653	2022-05-24 07:50:45	41.8429565429688	-92.2021636962891	1.2	0	244	27	TN	M	1e-05	WMA	2022	2247-24653_2022	60	0.0102540259426565	-10263897.912709	5137484.04711447	646.118329737518	2022-05-24 08:50:59	41.843090057373	-92.2023239135742	2022-03-21 02:50:35	626.191829888026	1	188.262750493023	64.2502777777778	500.178829789001	63.4130077085043	144	1653396659	2022-05-24 01:00:00	2022-03-21 01:00:00	80	-0.858309377156329	TNT178
189	214212	2247-24655	2022-03-18 12:40:41	41.4215965270996	-90.970703125	0.8	0.277777777777778	109	35	TN	F	1e-05	WMA	2022	2247-24655_2022	61	0.0518931213252024	-10126812.3489811	5074727.35537344	22.4812749303712	2022-03-18 13:40:37	41.3431549072266	-91.0680618286133	2022-03-17 03:39:48	8.79232378986147	0	0	1.4172337962963	426.374409635212	13.9023578405952	77	1647625237	2022-03-18 01:00:00	2022-03-17 01:00:00	76	-0.858309377156329	TNT199
190	214177	2247-24656	2022-05-10 00:03:31	45.8809623718262	-92.6157302856445	1.1	0	261	30	TN	F	0.030194	WMA	2022	2247-24656_2022	60	0.0412605707199403	-10309935.9348451	5761293.83389192	1437.54920246581	2022-05-10 01:03:37	45.8814392089844	-92.6163635253906	2022-03-11 05:01:05	909.540313576923	1	61.4399011808634	59.7934259259259	917.856957346049	91.4090465612818	130	1652159017	2022-05-10 01:00:00	2022-03-11 01:00:00	70	0.0832041060562817	TNT200
191	214202	2247-24676	2022-04-29 00:16:05	47.8557510375977	-102.385200500488	1	0	565	29	TN	M	1e-05	WMA	2022	2247-24676_2022	60	0.111489491814585	-11397468.3844815	6082890.40991248	797.020482472976	2022-04-29 01:15:58	47.8738327026367	-102.300888061523	2022-03-29 04:15:25	16.5549612077739	1	688.738218548761	30.8753819444444	1464.85308735681	423.578630151281	119	1651209358	2022-04-29 01:00:00	2022-03-29 01:00:00	88	-0.858309377156329	TNT204
192	214202	2247-24676	2023-05-27 11:21:22	47.8891906738281	-102.427604675293	1	18.8888888888889	438	23	TN	M	1e-05	WMA	2023	2247-24676_2023	60	4.16188803925927	-11402188.7956283	6088439.86961471	716.268001620836	2023-05-27 12:21:19	47.9066581726074	-102.419006347656	2023-03-28 02:20:34	607.266334954169	0	0	60.4171875	1494.2417611403	439.505546613678	147	1685204479	2023-05-27 01:00:00	2023-03-28 01:00:00	87	-0.858309377156329	TNT204
193	214218	2247-24677	2022-05-10 12:21:05	50.6766319274902	-89.7845840454102	0.8	0.277777777777778	374	25	TN	M	0.101476	HYBRID-LATE	2022	2247-24677_2022	60	1.71613998294875	-9994774.17702094	6564291.761962	528.043244081669	2022-05-10 13:20:51	50.7084693908691	-89.7839508056641	2022-03-18 04:18:19	49.2786897918251	1	528.204846119947	53.3767592592593	1339.89671543392	254.819258116126	130	1652203251	2022-05-10 01:00:00	2022-03-18 01:00:00	77	2.30666567875577	TNT205
194	214265	2247-24678	2022-05-30 23:52:02	45.2521896362305	-95.8465576171875	0.7	0	252	33	TN	M	0.003739	WMA	2022	2247-24678_2022	60	0.0811129246995325	-10669589.9882335	5661311.34432936	456.734595668978	2022-05-31 00:52:03	45.2528190612793	-95.8473281860352	2022-03-10 05:49:19	431.727095668978	0	0	81.7518981481481	938.398504278431	179.864696614596	150	1653972723	2022-05-30 01:00:00	2022-03-10 01:00:00	69	-0.741992660389174	TNT206
195	214230	2247-24680	2022-05-27 17:42:05	44.6670379638672	-94.1337356567383	0.9	0	284	43	TN	M	0.16804	HYBRID-LATE 4	2022	2247-24680_2022	61	0.0687818004639124	-10478919.5197767	5569254.85581241	1184.24632626812	2022-05-27 18:40:58	44.7340698242188	-94.1570739746094	2022-02-21 03:41:13	1081.26021515701	2	722.891813532876	95.5831597222222	783.465505376278	66.7801210431064	147	1653691258	2022-05-27 01:00:00	2022-02-21 01:00:00	52	4.3829611828826	TNT208
196	214172	2247-24681	2022-05-17 13:46:12	45.741813659668	-99.6292266845703	1	0	591	22	TN	M	0.124167	HYBRID-LATE	2022	2247-24681_2022	60	0.485565274000626	-11090674.782654	5739070.77296046	745.014902331564	2022-05-17 14:46:16	45.7697715759277	-99.6688385009766	2022-03-18 04:42:09	398.014902331564	2	59.5759141912725	60.419525462963	1097.05632990642	261.260771731939	137	1652813176	2022-05-17 01:00:00	2022-03-18 01:00:00	77	3.01445399202033	TNT209
197	214258	2247-24682	2022-05-14 13:58:29	47.5264701843262	-98.3411178588867	1.3	0	482	20	TN	M	0.045147	HYBRID-LATE	2022	2247-24682_2022	60	0.00668377990024779	-10947283.1640926	6028434.80932366	594.172498435974	2022-05-14 14:58:39	47.5271072387695	-98.3428649902344	2022-03-18 03:57:10	175.163609547085	1	596.514359042446	57.4593634259259	1248.07312456631	153.741756327574	134	1652554719	2022-05-14 01:00:00	2022-03-18 01:00:00	77	0.549625094476576	TNT210
198	202853	2247-24694	2021-04-13 15:53:50	40.2259521484375	-90.7340850830078	1.9	0.277777777777778	302	25	TN	F	1e-05	WMA	2021	2247-24694_2021	60	0.193292211554034	-10100472.149034	4898831.56196079	644.595158255961	2021-04-13 16:54:01	40.2271461486816	-90.7329788208008	2021-03-27 02:53:14	346.245290373564	0	0	17.5838773148148	279.94270454382	114.476840839232	103	1618347241	2021-04-13 01:00:00	2021-03-27 01:00:00	86	-0.858309377156329	TNT237
199	214233	2247-24695	2022-05-07 09:09:14	49.198070526123	-94.3454895019531	1.1	0	343	28	TN	F	0.017375	WMA	2022	2247-24695_2022	60	0.00554827765122904	-10502491.8499996	6308536.89018209	439.20278428634	2022-05-07 10:09:15	49.1987113952637	-94.3442459106445	2022-03-21 04:09:46	4.84957714100679	0	0	47.2496412037037	1286.86157347323	74.3487040288517	127	1651932555	2022-05-07 01:00:00	2022-03-21 01:00:00	80	-0.316652153594608	TNT238
200	214277	2247-24696	2022-05-10 17:27:37	44.9929504394531	-95.9703903198242	0.9	0	294	36	TN	F	0.009043	WMA	2022	2247-24696_2022	60	0.0704927767739764	-10683374.9816345	5620411.74542879	316.071992963552	2022-05-10 18:28:30	44.993724822998	-95.9722671508789	2022-03-29 06:26:46	29.1714583438635	2	365.580996249715	42.5012037037037	869.459386108336	182.741567436636	130	1652221710	2022-05-10 01:00:00	2022-03-29 01:00:00	88	-0.576547805003549	TNT239
201	214211	2247-24699	2022-05-06 17:59:04	53.2597045898438	-101.478034973145	2	0	276	33	TN	F	0.010039	WMA	2022	2247-24699_2022	60	0.0558271769296169	-11296483.1799125	7031181.4657395	504.145824867288	2022-05-06 18:59:07	53.2598915100098	-101.477401733398	2022-03-21 08:55:42	8.51912135362625	1	163.498024338351	46.4190393518519	1846.65873862481	372.043426435319	126	1651877947	2022-05-06 01:00:00	2022-03-21 01:00:00	80	-0.545480105915298	TNT242
202	214211	2247-24699	2023-05-12 13:55:09	51.4593200683594	-99.7542724609375	1.1	0	295	30	TN	F	0.010039	WMA	2023	2247-24699_2023	60	0.181550850667062	-11104594.814805	6702947.84884921	462.333753645619	2023-05-12 14:55:06	51.4814224243164	-99.7531661987305	2023-03-26 08:55:37	321.243290441036	3	177.160192898777	47.2496412037037	1637.88980048003	251.596680791426	132	1683917706	2023-05-12 01:00:00	2023-03-26 01:00:00	85	-0.545480105915298	TNT242
203	214224	2247-24701	2022-04-13 12:49:27	43.2033042907715	-90.5588531494141	1.6	0	320	27	TN	F	0.016827	WMA	2022	2247-24701_2022	60	2.57988765127309	-10080965.4194156	5342968.20793603	341.60760259264	2022-04-13 13:49:17	43.2036361694336	-90.5607376098633	2022-03-29 03:48:56	5.61176925930712	0	0	15.4169097222222	563.619790130851	81.0848474958734	103	1649872157	2022-04-13 01:00:00	2022-03-29 01:00:00	88	-0.333745626586939	TNT315
204	214191	2247-24702	2022-04-03 01:56:23	40.8814697265625	-92.8463134765625	0.8	0.277777777777778	298	25	TN	F	0.017723	WMA	2022	2247-24702_2022	61	3.60302309920173	-10335604.3382436	4994874.16459282	275.568809989889	2022-04-03 02:55:51	40.8892364501953	-92.8621215820312	2022-03-11 03:55:35	105.981082710955	0	0	22.9168518518519	418.902520518209	134.665679600547	93	1648968951	2022-04-03 01:00:00	2022-03-11 01:00:00	70	-0.305797174395099	TNT316
205	193320	2247-24707	2021-04-28 11:13:35	39.7026405334473	-89.6144485473633	0.8	0	178	29	TN	M	0.058374	HYBRID-LATE	2021	2247-24707_2021	60	0.10276923857826	-9975834.7800125	4822824.436614	809.801759886278	2021-04-28 12:13:05	39.7051696777344	-89.6134643554688	2021-04-28 04:13:19	4.80148210850027	0	0	0.333171296296296	219.80587415202	24.3969940996639	118	1619626385	2021-04-28 01:00:00	2021-04-28 01:00:00	118	0.962207881464822	TNT321
206	193271	2247-24708	2022-05-07 23:45:58	50.8353424072266	-102.230895996094	1.1	0	561	27	TN	M	0.045623	HYBRID-LATE	2022	2247-24708_2022	60	0.0732208216991114	-11380291.2856253	6592219.22136039	265.367496612469	2022-05-08 00:46:37	50.8416862487793	-102.226982116699	2022-04-17 03:41:05	203.007643412285	0	0	20.8788425925926	800.312052275824	371.301727397595	127	1651985197	2022-05-07 01:00:00	2022-04-17 01:00:00	107	0.564472709703491	TNT322
207	193240	2247-24709	2021-05-09 09:43:39	46.7993278503418	-99.0963592529297	3.3	0	566	24	TN	M	0.046603	HYBRID-LATE	2021	2247-24709_2021	60	0.00297255110492327	-11031356.2515034	5909380.56091373	566.132240672906	2021-05-09 10:43:45	46.7995185852051	-99.0963592529297	2021-04-23 05:39:15	23.0802962284618	0	0	16.2114583333333	1179.71130541378	190.708602564258	129	1620571425	2021-05-09 01:00:00	2021-04-23 01:00:00	113	0.595041329288317	TNT323
208	193240	2247-24709	2022-05-13 22:08:15	51.7375640869141	-104.924102783203	1.5	0	536	12	TN	M	0.046603	HYBRID-LATE	2022	2247-24709_2022	60	0.737357554479919	-11680097.6937673	6752812.06508129	256.667734953761	2022-05-13 23:08:15	51.7377777099609	-104.923866271973	2022-04-28 03:07:35	76.6399104714394	0	0	15.8337962962963	721.501651397908	557.065359624906	133	1652497695	2022-05-13 01:00:00	2022-04-28 01:00:00	118	0.595041329288317	TNT323
209	214169	2247-24801	2022-04-20 03:25:53	48.9273986816406	-100.395118713379	1	0	645	10	TN	M	0.011804	WMA	2022	2247-24801_2022	60	5.02540417780853	-11175933.4933036	6262551.43573473	1266.48592450983	2022-04-20 04:25:17	48.9277725219727	-100.396827697754	2022-03-18 05:25:00	261.447035620941	3	154.327273109401	32.9585300925926	1380.19960051959	258.276672551834	110	1650443117	2022-04-20 01:00:00	2022-03-18 01:00:00	77	-0.490425398193649	TNT180
210	210237	2247-24802	2022-03-30 04:26:14	43.2050971984863	-96.3557052612305	1.9	0	372	15	TN	F	0.014852	WMA	2022	2247-24802_2022	60	0.00937290453655473	-10726268.0447069	5343242.01850775	280.747863397135	2022-03-30 05:26:23	43.2051010131836	-96.3556213378906	2022-03-29 03:26:24	18.5727036050293	0	0	1.08332175925926	735.85096324389	79.9899896692546	89	1648632383	2022-03-30 01:00:00	2022-03-29 01:00:00	88	-0.395350752791051	TNT181
211	214273	2247-24803	2022-05-07 07:46:00	56.8203086853027	-93.7492828369141	0.9	32.2222222222222	701	18	TN	M	0.030729	WMA	2022	2247-24803_2022	60	116.76960456434	-10436122.4276399	7723479.66800024	0.367213461730215	2022-05-07 08:46:00	57.1933670043945	-93.1622161865234	2022-03-16 03:38:09	0.118296124007967	1	121.663937018381	52.2137847222222	2108.37836767972	274.747989595942	127	1651927560	2022-05-07 01:00:00	2022-03-16 01:00:00	75	0.0998920769520791	TNT182
212	214273	2247-24803	2023-04-14 02:46:22	44.9555740356445	-95.5297393798828	1	34.1666666666667	424	29	TN	M	0.030729	WMA	2023	2247-24803_2023	60	11.8079590409283	-10634321.9433827	5614530.23672694	259.273571704759	2023-04-14 03:46:53	44.9615173339844	-95.54150390625	2023-03-06 03:46:26	141.239858361814	1	449.924219758776	38.9586458333333	871.368913537484	162.143926006372	104	1681458413	2023-04-14 01:00:00	2023-03-06 01:00:00	65	0.0998920769520791	TNT182
213	214252	2247-24804	2022-04-06 13:15:13	43.964599609375	-93.6844024658203	1.2	0.277777777777778	356	17	TN	M	0.049434	HYBRID-LATE	2022	2247-24804_2022	60	0.515925715596953	-10428899.9777672	5459965.52466842	258.690754247506	2022-04-06 14:15:08	44.0066871643066	-93.7019805908203	2022-03-21 03:15:14	175.387165575955	0	0	16.4582638888889	703.318600304758	46.598495431028	96	1649268908	2022-04-06 01:00:00	2022-03-21 01:00:00	80	0.683347208925704	TNT183
214	214165	2247-24805	2022-05-29 21:47:01	38.6588745117188	-92.709831237793	1.1	0	319	39	TN	M	0.00063	WMA	2022	2247-24805_2022	60	0.045337950075509	-10320411.2049214	4672925.40055906	308.464922199051	2022-05-29 22:47:16	38.6592140197754	-92.7100296020508	2022-04-30 05:46:31	295.446952964928	1	354.272792154683	29.7088541666667	119.934499894851	57.2460725279304	149	1653878836	2022-05-29 01:00:00	2022-04-30 01:00:00	120	-0.838970046398583	TNT184
215	214178	2247-24810	2022-05-02 13:28:39	44.6171989440918	-89.2244262695312	1.1	0.277777777777778	234	17	TN	F	1e-05	WMA	2022	2247-24810_2022	60	0.159283653705331	-9932417.6986462	5561457.27435574	240.004267831776	2022-05-02 14:28:34	44.6175003051758	-89.2847061157227	2022-04-10 06:29:05	178.686856211424	0	0	22.332974537037	756.699294217962	19.081497190816	122	1651516114	2022-05-02 01:00:00	2022-04-10 01:00:00	100	-0.858309377156329	TNT189
216	214197	2247-24811	2022-04-11 03:56:40	41.772029876709	-90.5276870727539	1.3	0	176	29	TN	F	0.034478	WMA	2022	2247-24811_2022	60	0.0317467671852452	-10077496.0276318	5126891.55976506	601.522906829317	2022-04-11 04:56:40	41.8055458068848	-90.5580368041992	2022-02-21 07:57:02	600.341240002645	0	0	48.8330787037037	397.188651692645	37.8864373772266	101	1649667400	2022-04-11 01:00:00	2022-02-21 01:00:00	52	0.216832643098517	TNT190
217	214160	2247-24813	2022-04-13 13:14:14	40.9102172851562	-90.9733428955078	1	0	139	21	TN	M	0.042143	WMA	2022	2247-24813_2022	60	0.0985986651374657	-10127106.2068898	4999107.73991046	301.240376698044	2022-04-13 14:14:16	40.9154319763184	-90.972053527832	2022-04-04 07:14:11	74.2512100313769	2	68.724372380409	9.29172453703704	398.194725112923	57.3615349828937	103	1649873656	2022-04-13 01:00:00	2022-04-04 01:00:00	94	0.455922917708398	TNT192
218	214255	2247-24814	2022-04-15 23:21:07	41.5051002502441	-89.9965896606445	0.8	0	175	27	TN	M	1e-05	WMA	2022	2247-24814_2022	60	0.0613549330463671	-10018374.5341541	5087131.74432966	1166.27588017815	2022-04-16 00:21:04	41.5053100585938	-89.9974136352539	2022-03-29 05:25:45	61.1961579559247	0	0	17.7884143518519	357.330738798655	33.8485823452748	105	1650082864	2022-04-15 01:00:00	2022-03-29 01:00:00	88	-0.858309377156329	TNT193
219	214221	2247-24815	2022-04-28 05:00:05	44.2189865112305	-91.5686264038086	1.2	0	187	23	TN	M	1e-05	WMA	2022	2247-24815_2022	60	0.0792008935491375	-10193372.8639115	5499393.62726777	565.39799407906	2022-04-28 06:00:04	44.2192687988281	-91.5692596435547	2022-04-04 04:59:45	399.377689107325	1	149.063965296944	24.0418865740741	643.954678060326	58.5376634949311	118	1651140004	2022-04-28 01:00:00	2022-04-04 01:00:00	94	-0.858309377156329	TNT194
220	214195	2247-24817	2022-05-14 09:21:18	40.442310333252	-87.9238128662109	2	0	180	28	TN	M	0.03504	WMA	2022	2247-24817_2022	60	0.0387780736130228	-9787634.07686967	4930427.33552846	427.072514158686	2022-05-14 10:21:09	40.4426040649414	-87.9223709106445	2022-05-01 03:21:12	289.831152091755	0	0	13.2916319444444	281.319493361018	39.9197134661539	134	1652538069	2022-05-14 01:00:00	2022-05-01 01:00:00	121	0.234362810656345	TNT196
221	214248	2247-24830	2022-05-09 07:32:00	46.6355171203613	-97.7724914550781	1.1	0	346	28	TN	F	0.032865	WMA	2022	2247-24830_2022	60	0.00829328056420845	-10883983.962369	5882782.79761542	646.366822534468	2022-05-09 08:31:59	46.6356086730957	-97.7716445922852	2022-03-11 04:26:42	101.359322534468	2	88.4779820015364	59.1286689814815	1124.33408559731	93.1970428586912	129	1652099519	2022-05-09 01:00:00	2022-03-11 01:00:00	70	0.166519190659412	TNT212
222	214213	2247-24832	2022-05-07 13:06:21	42.5113830566406	-90.6160583496094	1.5	0	214	28	TN	F	0.001212	WMA	2022	2247-24832_2022	60	0.0257500017099363	-10087333.4731721	5237892.63701778	484.388724014229	2022-05-07 14:05:47	42.5116882324219	-90.6159820556641	2022-04-24 04:05:59	204.261480132143	0	0	13.4165277777778	455.929520807301	90.7451416951362	127	1651946747	2022-05-07 01:00:00	2022-04-24 01:00:00	114	-0.820816029461473	TNT213
223	214270	2247-24833	2022-04-20 01:07:06	44.2137451171875	-98.9000625610352	1.3	0	637	26	TN	M	0.0421	WMA	2022	2247-24833_2022	60	2.74871660376587	-11009504.6037173	5498579.53489768	1244.50018621226	2022-04-20 02:07:14	44.2269020080566	-98.8778915405273	2022-03-29 05:07:29	237.497408434484	0	0	21.8748263888889	900.89498040845	290.816278110088	110	1650434834	2022-04-20 01:00:00	2022-03-29 01:00:00	88	0.454581641542942	TNT214
224	214246	2247-24834	2022-05-28 18:36:47	43.0079536437988	-89.2450866699219	1.6	0	265	35	TN	F	0.013145	WMA	2022	2247-24834_2022	60	0.328843194426573	-9934717.60389727	5313182.55100062	532.929877972801	2022-05-28 19:36:49	43.012092590332	-89.2453155517578	2022-03-14 05:34:21	457.38059395651	2	836.146061525345	75.5850462962963	527.550531670239	19.6805392436819	148	1653781009	2022-05-28 01:00:00	2022-03-14 01:00:00	73	-0.448596297312782	TNT215
225	214246	2247-24834	2023-05-18 06:35:55	43.9223251342773	-93.8401947021484	1	0	270	23	TN	F	0.013145	WMA	2023	2247-24834_2023	60	10.5258172458417	-10446242.6901848	5453429.67675726	331.06669296609	2023-05-18 07:35:56	43.9223403930664	-93.8388900756836	2023-04-09 05:36:15	1.06613741053475	2	210.763608930243	39.0831134259259	789.332702809583	64.5087743524475	138	1684409756	2023-05-18 01:00:00	2023-04-09 01:00:00	99	-0.448596297312782	TNT215
226	202767	2247-24835	2022-05-08 13:19:37	42.6474609375	-95.0708465576172	1.5	0.277777777777778	216	23	TN	F	0.009277	WMA	2022	2247-24835_2022	60	2.39101428229198	-10583238.2280794	5258464.82792241	94.2500678142574	2022-05-08 14:19:34	42.685905456543	-95.1175079345703	2022-05-03 03:19:32	46.1293621010251	0	0	5.45835648148148	544.273488301764	92.3099372073892	128	1652033974	2022-05-08 01:00:00	2022-05-03 01:00:00	123	-0.569248767265948	TNT216
227	214204	2247-24836	2022-04-28 07:33:08	52.327205657959	-100.957931518555	1.1	21.9444444444444	335	10	TN	F	0.026557	WMA	2022	2247-24836_2022	60	80.5552385995051	-11238585.5281877	6859506.04413662	731.629190697273	2022-04-28 08:33:11	52.4666748046875	-100.917083740234	2022-03-29 04:33:09	0.191706054011981	3	376.420007275056	30.1666898148148	1730.69700700863	377.872243703001	118	1651149191	2022-04-28 01:00:00	2022-03-29 01:00:00	88	-0.030242903566176	TNT217
228	214269	2247-24837	2022-04-01 23:25:55	43.5424194335938	-89.5554733276367	2	0	247	30	TN	F	0.008749	WMA	2022	2247-24837_2022	60	0.051563065197663	-9969269.68858311	5394901.45461355	279.562113990784	2022-04-02 00:26:10	43.5424766540527	-89.5557327270508	2022-03-29 03:25:38	83.2099616585838	1	279.642817004522	3.87537037037037	625.191280236944	50.0405307269967	91	1648873570	2022-04-01 01:00:00	2022-03-29 01:00:00	88	-0.585718390878997	TNT218
229	214176	2247-24841	2022-04-28 02:47:42	41.303897857666	-89.1863784790039	1.4	0	243	21	TN	M	0.045	HYBRID-LATE	2022	2247-24841_2022	60	0.226970242145283	-9928182.23797889	5057270.39589758	836.592712340421	2022-04-28 03:47:41	41.3163528442383	-89.2238388061523	2022-04-23 09:47:33	92.5381955527597	0	0	4.75009259259259	354.491873374694	30.6168713814326	118	1651132061	2022-04-28 01:00:00	2022-04-23 01:00:00	113	0.545039801538853	TNT222
230	214176	2247-24841	2023-05-30 06:54:52	41.9880065917969	-88.8419036865234	1.7	0	290	28	TN	M	0.045	HYBRID-LATE	2023	2247-24841_2023	60	0.159725580701026	-9889835.47948884	5159183.05893577	863.242619227303	2023-05-30 07:55:10	41.9894561767578	-88.8417587280273	2023-04-25 05:54:15	821.240674782859	0	0	35.0839699074074	262.733060272528	19.9957596920631	150	1685447710	2023-05-30 01:00:00	2023-04-25 01:00:00	115	0.545039801538853	TNT222
231	214224	2247-24842	2022-04-13 12:49:27	43.2033042907715	-90.5588531494141	1.6	0	320	27	TN	M	0.011054	WMA	2022	2247-24842_2022	60	2.57988765127309	-10080965.4194156	5342968.20793603	341.60760259264	2022-04-13 13:49:17	43.2036361694336	-90.5607376098633	2022-03-29 03:48:56	5.61176925930712	0	0	15.4169097222222	563.619790130851	81.0848474958734	103	1649872157	2022-04-13 01:00:00	2022-03-29 01:00:00	88	-0.51381974991673	TNT223
232	214181	2247-24843	2022-04-30 19:37:18	43.1317329406738	-93.2948303222656	1.4	0	178	28	TN	M	1e-05	WMA	2022	2247-24843_2022	60	0.110702903113192	-10385533.0051195	5332044.48716215	254.518465217286	2022-04-30 20:37:24	43.1319999694824	-93.2951049804688	2022-04-10 02:37:44	175.068701401022	0	0	20.7497685185185	655.794487259813	61.7596337085286	120	1651365444	2022-04-30 01:00:00	2022-04-10 01:00:00	100	-0.858309377156329	TNT224
233	214199	2247-24846	2022-05-26 07:00:36	54.76123046875	-97.402587890625	1	0	94	23	TN	M	0.036627	WMA	2022	2247-24846_2022	60	0.075058335973855	-10842806.4859314	7315663.03592778	379.289312469231	2022-05-26 08:00:37	54.7618980407715	-97.4031524658203	2022-03-29 04:59:09	242.281256913675	1	235.283650495609	58.1260185185185	1945.85102847947	111.186903213046	146	1653566437	2022-05-26 01:00:00	2022-03-29 01:00:00	88	0.283865258902383	TNT227
234	214262	2247-24847	2022-05-14 11:27:22	54.4241943359375	-109.869216918945	1.4	0	415	21	TN	M	1e-05	WMA	2022	2247-24847_2022	60	0.380153255892305	-12230585.2812727	7250906.49431848	316.399644512269	2022-05-14 12:27:25	54.4272842407227	-109.870086669922	2022-02-16 09:23:55	187.397422290047	3	286.049444924483	87.0857638888889	2423.59750532458	257.99017529466	134	1652545645	2022-05-14 01:00:00	2022-02-16 01:00:00	47	-0.858309377156329	TNT228
235	214278	2247-24848	2022-05-23 13:14:51	46.2422485351562	-98.5024948120117	1.3	0	440	21	TN	M	0.004021	WMA	2022	2247-24848_2022	60	0.180476836954759	-10965247.5643402	5819255.06606425	320.141300453742	2022-05-23 14:14:50	46.2612686157227	-98.4989166259766	2022-04-13 06:11:53	117.135467120409	0	0	40.3353819444444	1199.74947377513	153.433929056456	143	1653329690	2022-05-23 01:00:00	2022-04-13 01:00:00	103	-0.733196384141296	TNT229
236	214245	2247-24849	2022-04-28 01:42:28	44.301082611084	-93.3747787475586	1.1	0	228	20	TN	M	1e-05	WMA	2022	2247-24849_2022	60	0.130706999764385	-10394432.8231128	5512154.24864623	424.311090979775	2022-04-28 02:42:24	44.3364753723145	-93.4091720581055	2022-04-04 10:42:13	423.171839714977	1	424.36208066682	23.6667939814815	766.024933818984	64.9074644904587	118	1651128144	2022-04-28 01:00:00	2022-04-04 01:00:00	94	-0.858309377156329	TNT230
237	214179	2247-24850	2022-05-22 13:21:28	47.3988227844238	-99.0032119750977	1.3	0	471	20	TN	M	0.027141	WMA	2022	2247-24850_2022	60	1.10092441872573	-11020987.1439664	6007416.8108616	298.459093687137	2022-05-22 14:21:53	47.4224662780762	-99.0045700073242	2022-02-16 06:15:20	71.4560381315814	2	379.371941405469	95.2962152777778	1233.56225599298	180.8761732121	142	1653243713	2022-05-22 01:00:00	2022-02-16 01:00:00	47	-0.0120265016911375	TNT231
238	214247	2247-24851	2022-05-06 09:33:14	52.4898109436035	-97.9855651855469	0.9	0	214	26	TN	M	1e-05	WMA	2022	2247-24851_2022	60	0.0258127035889729	-10907703.2215462	6889178.7458702	154.867684559292	2022-05-06 10:33:23	52.4858093261719	-97.9728012084961	2022-03-17 04:32:32	4.43942555692461	0	0	50.2505902777778	1684.94027124322	300.006322216826	126	1651847603	2022-05-06 01:00:00	2022-03-17 01:00:00	76	-0.858309377156329	TNT232
239	214242	2247-24852	2022-05-16 18:35:37	50.4687957763672	-99.99609375	2	0.277777777777778	570	33	TN	M	0.023064	WMA	2022	2247-24852_2022	60	0.483978358175037	-11131514.2375664	6527862.34697067	370.621631456812	2022-05-16 19:35:07	50.4728851318359	-100.000511169434	2022-03-15 06:29:27	4.62468701236778	1	284.427834509214	62.5456018518518	1597.30784067178	217.748597985401	136	1652744107	2022-05-16 01:00:00	2022-03-15 01:00:00	74	-0.139198197657802	TNT233
240	214242	2247-24852	2023-04-09 11:43:14	46.0957260131836	-86.5238647460938	1.6	0.555555555555556	201	14	TN	M	0.023064	WMA	2023	2247-24852_2023	60	44.2333646193344	-9631792.56500124	5795702.67342054	783.612927943004	2023-04-09 12:43:14	46.0959854125977	-86.5233001708984	2023-03-16 03:42:24	0.393927321235339	1	60.5569345020586	24.3755787037037	926.614853069292	62.9620947657605	99	1681058594	2023-04-09 01:00:00	2023-03-16 01:00:00	75	-0.139198197657802	TNT233
241	214219	2247-24854	2022-04-17 19:01:44	40.6957626342773	-92.12109375	1.4	0.833333333333333	182	25	TN	M	0.045066	HYBRID-LATE	2022	2247-24854_2022	60	0.0536494675916841	-10254873.2475694	4967569.76288866	1156.46436907497	2022-04-17 20:01:48	40.6966705322266	-92.1218643188477	2022-03-30 06:06:00	306.480564516319	0	0	18.5804166666667	381.381963963781	111.910084306108	107	1650240108	2022-04-17 01:00:00	2022-03-30 01:00:00	89	0.547098504490484	TNT235
242	214159	2247-24856	2022-05-08 10:48:03	49.2516479492188	-91.128288269043	1	20.5555555555556	679	15	TN	F	0.037423	WMA	2022	2247-24856_2022	60	100.274574529215	-10144354.6469725	6317669.15843471	284.564089848134	2022-05-08 11:48:13	49.308650970459	-91.1136322021484	2022-03-17 03:42:56	0.163904195494122	2	422.51381707112	52.3370023148148	1298.53966184705	156.162207267606	128	1652024893	2022-05-08 01:00:00	2022-03-17 01:00:00	76	0.308694464197813	TNT251
243	214263	2247-24857	2022-04-29 02:01:37	42.420295715332	-91.7346496582031	1.9	0	338	25	TN	F	0.026858	WMA	2022	2247-24857_2022	60	0.0622001343532122	-10211854.4880505	5224147.11149293	346.315785370138	2022-04-29 03:01:30	42.4439163208008	-91.7406692504883	2022-04-20 07:01:35	130.13157677922	1	122.422097225388	8.83327546296296	471.300952914758	46.9848751328419	119	1651215690	2022-04-29 01:00:00	2022-04-20 01:00:00	110	-0.0208539704079798	TNT252
244	214244	2247-24858	2022-05-12 13:55:55	50.3850631713867	-96.9196701049805	1	12.7777777777778	260	21	TN	M	0.073793	HYBRID-LATE	2022	2247-24858_2022	60	1.54426975903866	-10789048.3239385	6513230.99626449	377.460519391166	2022-05-12 14:56:04	50.4064064025879	-96.9036407470703	2022-03-30 05:55:55	1.64143541508251	1	157.395478453437	43.3751041666667	1386.89162647243	55.6494491978644	132	1652381764	2022-05-12 01:00:00	2022-03-30 01:00:00	89	1.44316456042239	TNT253
245	214203	2247-24863	2022-05-28 12:19:30	43.3957672119141	-98.5699844360352	1.1	0	447	25	TN	M	0.04269	HYBRID-LATE	2022	2247-24863_2022	60	0.576950443095174	-10972760.4749203	5372406.98333114	458.233807655639	2022-05-28 13:19:36	43.3961296081543	-98.5696792602539	2022-04-26 06:19:37	374.225474322306	1	462.781437243819	32.2916550925926	772.244868587008	211.521542792152	148	1653758376	2022-05-28 01:00:00	2022-04-26 01:00:00	116	0.472985198231765	TNT255
246	214161	2247-24864	2022-05-21 11:33:31	45.0411911010742	-94.9409942626953	1	0	359	20	TN	M	0.110679	HYBRID-LATE	2022	2247-24864_2022	60	2.99372048811981	-10568783.1367303	5628008.5146909	259.855083541605	2022-05-21 12:33:09	45.050853729248	-94.9110717773438	2022-03-19 02:31:44	6.85925020827187	1	283.365051847895	63.417650462963	939.285360373682	120.949632865478	141	1653150789	2022-05-21 01:00:00	2022-03-19 01:00:00	78	2.59372997063245	TNT256
247	214171	2247-24866	2022-04-22 01:36:45	46.3276824951172	-94.5350875854492	1.1	0	361	26	TN	M	0.032924	WMA	2022	2247-24866_2022	60	0.00410528942468573	-10523597.8121097	5833016.96992314	262.263548602462	2022-04-22 02:36:33	46.4055938720703	-94.638427734375	2022-03-10 02:36:35	260.591054114633	1	551.18646071997	42.9583101851852	1036.79633381678	146.781470965126	112	1650609393	2022-04-22 01:00:00	2022-03-10 01:00:00	69	0.168359546328294	TNT258
248	214183	2247-24872	2022-04-12 01:09:43	43.9383087158203	-89.0553970336914	1.2	0	215	23	TN	F	1e-05	WMA	2022	2247-24872_2022	60	1.53142519164373	-9913601.45018333	5455900.27302245	263.442821931044	2022-04-12 02:09:19	43.9455413818359	-89.0644149780273	2022-03-21 08:09:13	96.4753219310443	1	374.606562479867	21.7500694444444	648.669277775449	40.8081165185009	102	1649743759	2022-04-12 01:00:00	2022-03-21 01:00:00	80	-0.858309377156329	TNT260
249	214234	2247-24873	2022-03-22 05:20:42	44.0216293334961	-88.5584945678711	0.9	22.7777777777778	396	12	TN	F	0.027619	WMA	2022	2247-24873_2022	60	42.7354508949118	-9858286.52071429	5468789.98283275	893.32827286058	2022-03-22 06:20:48	44.1948051452637	-88.7888031005859	2022-03-18 04:21:05	0.421460464133157	1	87.6656171876854	4.08313657407407	658.365929235245	13.4869295300664	81	1647944448	2022-03-22 01:00:00	2022-03-18 01:00:00	77	0.00288349847370581	TNT261
250	214276	2247-24874	2022-05-04 22:33:52	51.1060600280762	-99.6646118164062	1	0	253	38	TN	F	0.070232	HYBRID-LATE	2022	2247-24874_2022	60	0.0715021402274581	-11094613.8375116	6640075.99998133	279.137048892842	2022-05-04 23:33:51	51.1245079040527	-99.6530151367188	2022-03-15 05:33:14	13.1039933372868	3	221.67170171826	50.7504282407407	1778.59169558169	229.95442147752	124	1651721631	2022-05-04 01:00:00	2022-03-15 01:00:00	74	1.33208817844121	TNT262
251	214220	2247-24876	2022-05-15 10:25:06	43.1546287536621	-89.9960556030273	1.6	0	1090	31	TN	M	0.026175	WMA	2022	2247-24876_2022	60	0.138385060651153	-10018315.0831321	5335537.6144768	1377.52175562223	2022-05-15 11:25:05	43.1718101501465	-90.0038909912109	2022-03-11 05:21:15	979.484811177784	2	80.5774740334683	65.2109953703704	618.371253804951	62.1559852181841	135	1652628305	2022-05-15 01:00:00	2022-03-11 01:00:00	70	-0.042158426710465	TNT264
252	214217	2247-24885	2022-04-05 05:51:06	41.5222930908203	-91.6986312866211	0.8	15.5555555555556	653	12	TN	F	0.02218	WMA	2022	2247-24885_2022	60	60.6577205336669	-10207844.9412668	5089687.70744528	621.238055832916	2022-04-05 06:51:14	41.6521377563477	-91.3591384887695	2022-03-29 06:51:28	0.309061225056648	2	391.258576154908	6.99983796296296	435.335045887809	27.1661950424446	95	1649155874	2022-04-05 01:00:00	2022-03-29 01:00:00	88	-0.166772340222073	TNT265
253	214236	2247-24886	2022-05-24 21:06:45	45.005615234375	-100.040504455566	1	0	718	36	TN	M	0.038443	WMA	2022	2247-24886_2022	60	0.0199675886523639	-11136458.0146958	5622405.53324332	330.563514734573	2022-05-24 22:06:59	45.048828125	-99.9970550537109	2022-03-17 05:06:05	325.54037102739	1	308.373996675478	68.7089583333333	1107.08709893554	265.071500272721	144	1653444419	2022-05-24 01:00:00	2022-03-17 01:00:00	76	0.340510782541202	TNT266
254	214209	2247-24887	2022-05-06 14:14:44	50.8077621459961	-102.993293762207	0.9	0	649	24	TN	M	0.008741	WMA	2022	2247-24887_2022	60	0.0330694468202866	-11465161.0167309	6587359.2605227	617.197643711236	2022-05-06 15:14:46	50.8104820251465	-102.99193572998	2022-03-21 07:13:10	7.19486593345801	2	504.23892652803	46.3344444444444	1663.26151316906	425.888153639905	126	1651864486	2022-05-06 01:00:00	2022-03-21 01:00:00	80	-0.58596793063071	TNT267
255	214209	2247-24887	2023-04-26 19:18:05	49.057746887207	-97.791259765625	0.9	0	237	16	TN	M	0.008741	WMA	2023	2247-24887_2023	60	3.19726805365287	-10886073.2411421	6284665.51888963	1145.64158428503	2023-04-26 20:17:47	49.0844955444336	-97.8280029296875	2023-03-01 08:17:21	301.085488381651	4	508.166667178671	56.4586342592593	1363.94670478966	110.406959335649	116	1682554667	2023-04-26 01:00:00	2023-03-01 01:00:00	60	-0.58596793063071	TNT267
256	214170	2247-24888	2022-05-07 10:17:14	44.1073341369629	-93.423713684082	0.8	0	141	24	TN	M	0.014503	WMA	2022	2247-24888_2022	60	0.101424980234099	-10399880.2353286	5482067.4405074	541.70105627252	2022-05-07 11:17:14	44.2163925170898	-93.4191818237305	2022-03-11 04:17:26	540.512682274977	1	257.487264078458	57.2498611111111	731.493479103989	51.0611977466859	127	1651936634	2022-05-07 01:00:00	2022-03-11 01:00:00	70	-0.406236924459524	TNT268
257	203430	2247-24889	2022-05-13 15:23:24	45.7088050842285	-100.052581787109	1.9	0	647	28	TN	M	0.036726	WMA	2022	2247-24889_2022	60	0.269485958878228	-11137802.4570933	5733807.19632854	382.033307462136	2022-05-13 16:23:44	45.7202224731445	-100.042144775391	2022-03-21 04:24:36	359.776457285947	0	0	53.4993981481481	1258.45574243161	288.031047653137	133	1652473424	2022-05-13 01:00:00	2022-03-21 01:00:00	80	0.28695331332983	TNT269
258	214180	2247-24890	2022-05-28 14:34:07	44.0379447937012	-91.4973983764648	0.9	16.3888888888889	288	22	TN	M	0.035272	WMA	2022	2247-24890_2022	60	5.79685315159691	-10185443.7961774	5471316.10646752	11.3092965042591	2022-05-28 15:35:30	43.8195190429688	-91.2928237915039	2022-03-07 06:29:51	10.6812553054094	1	1044.29625807444	82.3372569444444	676.593160897243	46.0830442451406	148	1653766530	2022-05-28 01:00:00	2022-03-07 01:00:00	66	0.241599463456018	TNT270
259	214259	2247-24891	2022-04-02 19:36:24	41.4761772155762	-90.6113967895508	0.9	0	686	24	TN	M	0.011565	WMA	2022	2247-24891_2022	60	0.409054435681571	-10086814.5506801	5082833.44979745	442.07511767904	2022-04-02 20:36:45	41.4778785705566	-90.6197891235352	2022-03-21 08:36:13	245.079006567929	1	492.241553644935	12.5003703703704	396.69283077751	27.3112397734917	92	1648946205	2022-04-02 01:00:00	2022-03-21 01:00:00	80	-0.497880398276071	TNT271
260	214256	2247-24892	2022-05-02 01:20:21	50.8824081420898	-97.0195465087891	1.2	0.277777777777778	191	13	TN	F	0.0531	HYBRID-LATE	2022	2247-24892_2022	60	23.8904971084546	-10800166.5143527	6600519.38475644	185.36330729425	2022-05-02 02:20:21	50.8516464233398	-97.0330429077148	2022-03-29 08:18:41	0.920065522127681	1	153.97218218267	33.7511574074074	1484.90096625378	110.467005985466	122	1651472421	2022-05-02 01:00:00	2022-03-29 01:00:00	88	0.797698800148121	TNT272
261	214265	2247-24893	2022-05-30 23:52:02	45.2521896362305	-95.8465576171875	0.7	0	252	33	TN	M	0.059888	HYBRID-LATE	2022	2247-24893_2022	60	0.0811129246995325	-10669589.9882335	5661311.34432936	456.734595668978	2022-05-31 00:52:03	45.2528190612793	-95.8473281860352	2022-03-10 05:49:19	431.727095668978	0	0	81.7518981481481	938.398504278431	179.864696614596	150	1653972723	2022-05-30 01:00:00	2022-03-10 01:00:00	69	1.00943327947648	TNT273
262	214188	2247-24906	2022-05-15 16:06:51	45.8614921569824	-98.3308334350586	0.9	0	6	30	TN	F	0.028583	WMA	2022	2247-24906_2022	60	0.156392115166023	-10946138.3072689	5758180.9551987	260.263496200906	2022-05-15 17:07:07	45.8690528869629	-98.3365173339844	2022-05-08 07:06:05	108.259607312017	1	54.0602088360654	7.41738425925926	1069.38350737563	177.874541447001	135	1652648827	2022-05-15 01:00:00	2022-05-08 01:00:00	128	0.0329530385551051	TNT244
263	214264	2247-24914	2022-05-10 11:17:23	53.8357048034668	-112.531631469727	0.9	0.277777777777778	629	23	TN	M	0.046891	HYBRID-LATE	2022	2247-24914_2022	60	0.119372203422325	-12526963.9133463	7139101.94978791	204.169698157973	2022-05-10 12:17:14	53.794059753418	-112.510780334473	2022-03-18 04:17:06	31.6451680315203	2	192.807589433061	53.3334259259259	2396.09950764823	71.6804054299981	130	1652199434	2022-05-10 01:00:00	2022-03-18 01:00:00	77	0.60402476034998	TNT246
264	214264	2247-24914	2023-04-17 16:11:01	53.7592620849609	-112.702690124512	1.3	0.277777777777778	626	23	TN	M	0.046891	HYBRID-LATE	2023	2247-24914_2023	60	0.0346545289898445	-12546006.0756928	7124694.60946789	1054.16303925223	2023-04-17 17:11:15	53.759578704834	-112.702568054199	2023-04-17 05:10:53	1.66980018721686	0	0	0.50025462962963	55.0812352661329	57.698013593716	107	1681765875	2023-04-17 01:00:00	2023-04-17 01:00:00	107	0.60402476034998	TNT246
265	214266	2247-24948	2022-04-16 11:01:05	43.94970703125	-91.3029174804688	0.9	0	195	26	TN	F	0.031581	WMA	2022	2247-24948_2022	60	0.0232972276204736	-10163794.2818661	5457662.52636897	1191.3493108254	2022-04-16 12:00:42	43.9967994689941	-91.3237762451172	2022-03-18 06:58:28	98.3523663809564	1	1191.30720308357	29.2098842592593	592.366219993374	35.6954928658866	106	1650124842	2022-04-16 01:00:00	2022-03-18 01:00:00	77	0.126468060509498	TNT277
266	214179	2247-24961	2022-05-22 13:21:28	47.3988227844238	-99.0032119750977	1.3	0	471	20	TN	M	0.046405	HYBRID-LATE	2022	2247-24961_2022	60	1.10092441872573	-11020987.1439664	6007416.8108616	298.459093687137	2022-05-22 14:21:53	47.4224662780762	-99.0045700073242	2022-02-16 06:15:20	71.4560381315814	0	0	95.2962152777778	1233.56225599298	180.8761732121	142	1653243713	2022-05-22 01:00:00	2022-02-16 01:00:00	47	0.588865220433423	TNT279
267	210242	2247-24962	2022-05-24 23:26:44	53.0690002441406	-104.815979003906	2	0	435	33	TN	M	0.010377	WMA	2022	2247-24962_2022	60	0.79899294373834	-11668061.4097133	6995771.3106357	611.166753094859	2022-05-25 00:26:23	53.074333190918	-104.815048217773	2022-03-11 04:24:28	442.170919761525	0	0	74.7929976851852	2041.44799721994	535.097383140145	144	1653452783	2022-05-24 01:00:00	2022-03-11 01:00:00	70	-0.53493705140543	TNT280
268	210242	2247-24962	2023-05-25 12:36:14	52.2341079711914	-106.575477600098	1	0.277777777777778	499	18	TN	M	0.010377	WMA	2023	2247-24962_2023	60	0.417798687381862	-11863927.8974928	6842566.37174201	645.880082764096	2023-05-25 13:36:15	52.2462768554688	-106.592292785645	2023-02-16 07:31:38	489.882582764096	0	0	98.2115393518519	2011.22525761703	463.915110010295	145	1685036175	2023-05-25 01:00:00	2023-02-16 01:00:00	47	-0.53493705140543	TNT280
269	214282	2247-24966	2022-04-07 03:09:33	40.6624984741211	-91.1975936889648	0.9	0	152	27	TN	F	0.022911	WMA	2022	2247-24966_2022	60	0.925911598745423	-10152069.6910274	4962687.00028201	913.69341399418	2022-04-07 04:09:37	40.6794281005859	-91.2273559570312	2022-03-11 08:09:44	554.422601175904	0	0	26.7915856481481	312.62293633718	103.573468927776	97	1649318977	2022-04-07 01:00:00	2022-03-11 01:00:00	70	-0.143970645409311	TNT281
270	213136	2247-24967	2022-04-14 17:30:05	46.691478729248	-97.8766021728516	0.9	0	418	15	TN	F	0.033113	WMA	2022	2247-24967_2022	60	0.48587425588613	-10895573.5144577	5891860.14459785	283.744329774843	2022-04-14 18:29:43	46.6949119567871	-97.878776550293	2022-03-16 05:30:05	106.172958927883	2	202.549250795311	29.541412037037	1155.44732827341	93.1970428586912	104	1649975383	2022-04-14 01:00:00	2022-03-16 01:00:00	75	0.174254922962511	TNT282
271	214284	2247-24968	2022-05-21 09:20:37	47.422492980957	-91.2527008056641	0.9	10.5555555555556	497	11	TN	F	0.025784	WMA	2022	2247-24968_2022	60	32.3882670724999	-10158204.1871975	6011310.41557562	255.523754771683	2022-05-21 10:20:37	47.465503692627	-91.2747344970703	2022-04-28 04:20:25	0.523199216127396	2	42.178468948106	23.2501388888889	1013.39104116889	92.9860690569718	141	1653142837	2022-05-21 01:00:00	2022-04-28 01:00:00	118	-0.0543546820754309	TNT283
272	214283	2247-24969	2022-05-13 17:38:31	47.3223457336426	-100.299217224121	1.2	0	667	24	TN	F	0.003152	WMA	2022	2247-24969_2022	60	0.0662120983427512	-11165257.7883531	5994848.73847502	641.71964060843	2022-05-13 18:38:34	47.3239936828613	-100.29613494873	2022-03-30 04:37:37	202.705196163985	3	241.012939433985	44.5839930555556	1388.45793751636	276.060550283405	133	1652481514	2022-05-13 01:00:00	2022-03-30 01:00:00	89	-0.760302639671105	TNT284
273	214177	2247-24972	2022-05-10 00:03:31	45.8809623718262	-92.6157302856445	1.1	0	261	30	TN	F	1e-05	WMA	2022	2247-24972_2022	60	0.0412605707199403	-10309935.9348451	5761293.83389192	1437.54920246581	2022-05-10 01:03:37	45.8814392089844	-92.6163635253906	2022-03-11 05:01:05	909.540313576923	0	0	59.7934259259259	917.856957346049	91.4090465612818	130	1652159017	2022-05-10 01:00:00	2022-03-11 01:00:00	70	-0.858309377156329	TNT286
274	214198	2247-24974	2022-05-06 15:13:38	42.6479873657227	-92.2587356567383	0.9	0	353	27	TN	F	0.057803	HYBRID-LATE	2022	2247-24974_2022	60	0.0881501174818894	-10270195.4745393	5258544.50037642	313.449138973488	2022-05-06 16:13:50	42.6510162353516	-92.2547378540039	2022-04-28 05:13:19	180.266416054434	0	0	8.45869212962963	527.461845304652	20.3933157908798	126	1651868030	2022-05-06 01:00:00	2022-04-28 01:00:00	118	0.944396981686317	TNT288
275	214253	2247-24975	2022-05-25 17:21:39	45.6991577148438	-96.103874206543	1.5	0	350	27	TN	M	0.058383	HYBRID-LATE	2022	2247-24975_2022	60	0.0106855595087492	-10698234.3399332	5732269.40534025	742.600266240173	2022-05-25 18:21:46	45.7023620605469	-96.1032409667969	2022-03-06 04:17:03	636.213519564867	2	643.978814133869	80.5449421296296	984.965545578345	143.037482562357	145	1653517306	2022-05-25 01:00:00	2022-03-06 01:00:00	65	0.962488613685499	TNT289
276	214248	2247-24976	2022-05-09 07:32:00	46.6355171203613	-97.7724914550781	1.1	0	346	28	TN	M	0.015353	WMA	2022	2247-24976_2022	60	0.00829328056420845	-10883983.962369	5882782.79761542	646.366822534468	2022-05-09 08:31:59	46.6356086730957	-97.7716445922852	2022-03-11 04:26:42	101.359322534468	0	0	59.1286689814815	1124.33408559731	93.1970428586912	129	1652099519	2022-05-09 01:00:00	2022-03-11 01:00:00	70	-0.379723325840033	TNT290
277	214246	2247-24977	2022-05-28 18:36:47	43.0079536437988	-89.2450866699219	1.6	0	265	35	TN	M	0.038832	WMA	2022	2247-24977_2022	60	0.328843194426573	-9934717.60389727	5313182.55100062	532.929877972801	2022-05-28 19:36:49	43.012092590332	-89.2453155517578	2022-03-14 05:34:21	457.38059395651	0	0	75.5850462962963	527.550531670239	19.6805392436819	148	1653781009	2022-05-28 01:00:00	2022-03-14 01:00:00	73	0.35264465296824	TNT291
278	214246	2247-24977	2023-05-18 06:35:55	43.9223251342773	-93.8401947021484	1	0	270	23	TN	M	0.038832	WMA	2023	2247-24977_2023	60	10.5258172458417	-10446242.6901848	5453429.67675726	331.06669296609	2023-05-18 07:35:56	43.9223403930664	-93.8388900756836	2023-04-09 05:36:15	1.06613741053475	0	0	39.0831134259259	789.332702809583	64.5087743524475	138	1684409756	2023-05-18 01:00:00	2023-04-09 01:00:00	99	0.35264465296824	TNT291
279	202803	2247-24979	2021-05-31 03:48:50	54.1123237609863	-112.713981628418	1	0	644	29	TN	M	0.02815	WMA	2021	2247-24979_2021	59	2.17598334204491	-12547263.0401579	7191457.83519641	830.23251954582	2021-05-31 04:49:06	54.151741027832	-112.557037353516	2021-03-05 09:46:53	809.23251954582	0	0	86.7515393518518	2315.27563530202	83.7606260518665	151	1622450946	2021-05-31 01:00:00	2021-03-05 01:00:00	64	0.0194466994936467	TNT293
280	214211	2247-24980	2022-05-06 17:59:04	53.2597045898438	-101.478034973145	2	0	276	33	TN	M	0.042259	WMA	2022	2247-24980_2022	60	0.0558271769296169	-11296483.1799125	7031181.4657395	504.145824867288	2022-05-06 18:59:07	53.2598915100098	-101.477401733398	2022-03-21 08:55:42	8.51912135362625	0	0	46.4190393518519	1846.65873862481	372.043426435319	126	1651877947	2022-05-06 01:00:00	2022-03-21 01:00:00	80	0.459541244108235	TNT294
281	214211	2247-24980	2023-05-12 13:55:09	51.4593200683594	-99.7542724609375	1.1	0	295	30	TN	M	0.042259	WMA	2023	2247-24980_2023	60	0.181550850667062	-11104594.814805	6702947.84884921	462.333753645619	2023-05-12 14:55:06	51.4814224243164	-99.7531661987305	2023-03-26 08:55:37	321.243290441036	0	0	47.2496412037037	1637.88980048003	251.596680791426	132	1683917706	2023-05-12 01:00:00	2023-03-26 01:00:00	85	0.459541244108235	TNT294
282	214175	2247-24981	2022-05-27 17:13:08	47.4406967163086	-98.2375717163086	1.5	0	465	33	TN	M	1e-05	WMA	2022	2247-24981_2022	60	0.925794226327446	-10935756.4602272	6014306.0113969	285.506787301302	2022-05-27 18:13:09	47.4409370422363	-98.236686706543	2022-03-29 03:08:10	205.506509523524	4	308.214737286253	59.6284606481481	1202.36039910859	144.331486094197	147	1653689589	2022-05-27 01:00:00	2022-03-29 01:00:00	88	-0.858309377156329	TNT295
283	202779	2247-24983	2022-04-19 15:21:17	46.4282112121582	-97.7871704101562	0.9	0	479	16	TN	M	1e-05	WMA	2022	2247-24983_2022	60	0.0643704257767612	-10885618.0161737	5849237.92797045	283.019522469441	2022-04-19 16:21:35	46.4301147460938	-97.7869873046875	2022-03-17 06:21:35	225.25506420513	0	0	33.4166666666667	1083.78283928499	99.2535509923567	109	1650399695	2022-04-19 01:00:00	2022-03-17 01:00:00	76	-0.858309377156329	TNT297
284	214206	2247-24984	2022-05-09 23:27:57	45.881160736084	-92.616081237793	1.4	0	220	30	TN	M	0.030149	WMA	2022	2247-24984_2022	60	2.27083087456958	-10309975.0026596	5761325.55378584	1438.37644849281	2022-05-10 00:27:45	45.8815727233887	-92.6168975830078	2022-03-11 04:28:13	909.315337381694	0	0	59.7913425925926	945.320100399903	91.4090465612818	129	1652156865	2022-05-09 01:00:00	2022-03-11 01:00:00	70	0.0818004449528969	TNT298
285	214260	2247-24985	2022-05-08 10:34:00	42.2839851379395	-90.4175643920898	2	0	67	28	TN	M	0.012432	WMA	2022	2247-24985_2022	60	0.156764118663509	-10065237.2268955	5203614.42248754	571.009547189342	2022-05-08 11:34:11	42.3063583374023	-90.4243469238281	2022-04-22 03:34:22	5.00593607823054	0	0	16.3332060185185	331.691687154245	61.6136124086901	128	1652024051	2022-05-08 01:00:00	2022-04-22 01:00:00	112	-0.47083652768419	TNT299
286	214260	2247-24985	2023-04-10 10:36:59	38.7854080200195	-89.2208251953125	0.9	0.277777777777778	141	22	TN	M	0.012432	WMA	2023	2247-24985_2023	60	1.8531485559155	-9932016.82889786	4690979.56064272	500.022534870174	2023-04-10 11:36:58	38.7861557006836	-89.2206115722656	2023-03-01 08:36:37	147.01559042573	1	500.360691649384	40.0835763888889	122.942819171417	62.4445116972532	100	1681141018	2023-04-10 01:00:00	2023-03-01 01:00:00	60	-0.47083652768419	TNT299
287	214159	2247-24986	2022-05-08 10:48:03	49.2516479492188	-91.128288269043	1	20.5555555555556	679	15	TN	M	0.07325	HYBRID-LATE	2022	2247-24986_2022	60	100.274574529215	-10144354.6469725	6317669.15843471	284.564089848134	2022-05-08 11:48:13	49.308650970459	-91.1136322021484	2022-03-17 03:42:56	0.163904195494122	0	0	52.3370023148148	1298.53966184705	156.162207267606	128	1652024893	2022-05-08 01:00:00	2022-03-17 01:00:00	76	1.42622704977488	TNT300
288	214220	2247-24987	2022-05-15 10:25:06	43.1546287536621	-89.9960556030273	1.6	0	1090	31	TN	F	0.031725	WMA	2022	2247-24987_2022	60	0.138385060651153	-10018315.0831321	5335537.6144768	1377.52175562223	2022-05-15 11:25:05	43.1718101501465	-90.0038909912109	2022-03-11 05:21:15	979.484811177784	0	0	65.2109953703704	618.371253804951	62.1559852181841	135	1652628305	2022-05-15 01:00:00	2022-03-11 01:00:00	70	0.13095977604033	TNT301
289	214233	2247-24988	2022-05-07 09:09:14	49.198070526123	-94.3454895019531	1.1	0	343	28	TN	F	0.054912	HYBRID-LATE	2022	2247-24988_2022	60	0.00554827765122904	-10502491.8499996	6308536.89018209	439.20278428634	2022-05-07 10:09:15	49.1987113952637	-94.3442459106445	2022-03-21 04:09:46	4.84957714100679	0	0	47.2496412037037	1286.86157347323	74.3487040288517	127	1651932555	2022-05-07 01:00:00	2022-03-21 01:00:00	80	0.854219553911083	TNT302
290	214256	2247-24989	2022-05-02 01:20:21	50.8824081420898	-97.0195465087891	1.2	0.277777777777778	191	13	TN	F	0.000811	WMA	2022	2247-24989_2022	60	23.8904971084546	-10800166.5143527	6600519.38475644	185.36330729425	2022-05-02 02:20:21	50.8516464233398	-97.0330429077148	2022-03-29 08:18:41	0.920065522127681	0	0	33.7511574074074	1484.90096625378	110.467005985466	122	1651472421	2022-05-02 01:00:00	2022-03-29 01:00:00	88	-0.83332420951608	TNT303
291	202787	2247-24990	2022-05-07 02:30:17	48.1523361206055	-96.5239791870117	1	0	348	29	TN	F	0.013128	WMA	2022	2247-24990_2022	60	0.0552301630822035	-10745000.2124387	6132235.65879583	502.498072807392	2022-05-07 03:30:20	48.1890106201172	-96.5258331298828	2022-03-03 02:26:51	20.5219058889151	0	0	65.0024189814815	1194.7905696397	160.604545174964	127	1651908620	2022-05-07 01:00:00	2022-03-03 01:00:00	62	-0.449126569285171	TNT304
292	202824	2247-24991	2021-05-29 19:41:29	44.6713676452637	-97.7152862548828	0.8	0	539	18	TN	F	0.06013	HYBRID-LATE	2021	2247-24991_2021	60	0.0493146764834625	-10877615.9086125	5569932.57404657	934.663053006795	2021-05-29 20:41:01	44.6903839111328	-97.7325057983398	2021-03-22 04:42:27	881.667219673461	0	0	68.6656712962963	913.056333275308	268.846785715011	149	1622335261	2021-05-29 01:00:00	2021-03-22 01:00:00	81	1.01698185696579	TNT305
293	202824	2247-24991	2022-04-17 22:35:46	45.7368316650391	-93.8649597167969	0.8	0.277777777777778	343	25	TN	F	0.06013	HYBRID-LATE	2022	2247-24991_2022	60	0.029027919215549	-10448999.519005	5738276.14036687	1236.13800354507	2022-04-17 23:35:32	45.7596321105957	-93.8765335083008	2022-03-30 03:35:39	178.137725767295	0	0	18.8332523148148	875.279062405514	62.8842745972646	107	1650252932	2022-04-17 01:00:00	2022-03-30 01:00:00	89	1.01698185696579	TNT305
294	214265	2247-24993	2022-05-30 23:52:02	45.2521896362305	-95.8465576171875	0.7	0	252	33	TN	M	0.039908	WMA	2022	2247-24993_2022	60	0.0811129246995325	-10669589.9882335	5661311.34432936	456.734595668978	2022-05-31 00:52:03	45.2528190612793	-95.8473281860352	2022-03-10 05:49:19	431.727095668978	0	0	81.7518981481481	938.398504278431	179.864696614596	150	1653972723	2022-05-30 01:00:00	2022-03-10 01:00:00	69	0.386207749573619	TNT307
295	214221	2247-24994	2022-04-28 05:00:05	44.2189865112305	-91.5686264038086	1.2	0	187	23	TN	M	0.008631	WMA	2022	2247-24994_2022	60	0.0792008935491375	-10193372.8639115	5499393.62726777	565.39799407906	2022-04-28 06:00:04	44.2192687988281	-91.5692596435547	2022-04-04 04:59:45	399.377689107325	0	0	24.0418865740741	643.954678060326	58.5376634949311	118	1651140004	2022-04-28 01:00:00	2022-04-04 01:00:00	94	-0.589399102216761	TNT308
296	210244	2247-24995	2022-04-10 09:04:12	47.6173400878906	-93.3329620361328	1.3	10.5555555555556	484	10	TN	F	0.066511	HYBRID-LATE	2022	2247-24995_2022	60	17.6904935553795	-10389777.8080902	6043428.33038942	9.75853229714764	2022-04-10 10:04:36	47.4011154174805	-93.7972793579102	2022-03-29 06:04:27	0.951753069361051	0	0	12.1667708333333	1073.4387796788	105.758635608432	100	1649599476	2022-04-10 01:00:00	2022-03-29 01:00:00	88	1.21602100142576	TNT309
297	214252	2247-24996	2022-04-06 13:15:13	43.964599609375	-93.6844024658203	1.2	0.277777777777778	356	17	TN	F	0.020536	WMA	2022	2247-24996_2022	60	0.515925715596953	-10428899.9777672	5459965.52466842	258.690754247506	2022-04-06 14:15:08	44.0066871643066	-93.7019805908203	2022-03-21 03:15:14	175.387165575955	0	0	16.4582638888889	703.318600304758	46.598495431028	96	1649268908	2022-04-06 01:00:00	2022-03-21 01:00:00	80	-0.218052759199065	TNT310
298	214242	2247-24998	2022-05-16 18:35:37	50.4687957763672	-99.99609375	2	0.277777777777778	570	33	TN	M	0.052793	HYBRID-LATE	2022	2247-24998_2022	60	0.483978358175037	-11131514.2375664	6527862.34697067	370.621631456812	2022-05-16 19:35:07	50.4728851318359	-100.000511169434	2022-03-15 06:29:27	4.62468701236778	0	0	62.5456018518518	1597.30784067178	217.748597985401	136	1652744107	2022-05-16 01:00:00	2022-03-15 01:00:00	74	0.78812271217614	TNT312
299	214242	2247-24998	2023-04-09 11:43:14	46.0957260131836	-86.5238647460938	1.6	0.555555555555556	201	14	TN	M	0.052793	HYBRID-LATE	2023	2247-24998_2023	60	44.2333646193344	-9631792.56500124	5795702.67342054	783.612927943004	2023-04-09 12:43:14	46.0959854125977	-86.5233001708984	2023-03-16 03:42:24	0.393927321235339	0	0	24.3755787037037	926.614853069292	62.9620947657605	99	1681058594	2023-04-09 01:00:00	2023-03-16 01:00:00	75	0.78812271217614	TNT312
300	214181	2247-25000	2022-04-30 19:37:18	43.1317329406738	-93.2948303222656	1.4	0	178	28	TN	F	0.049446	HYBRID-LATE	2022	2247-25000_2022	60	0.110702903113192	-10385533.0051195	5332044.48716215	254.518465217286	2022-04-30 20:37:24	43.1319999694824	-93.2951049804688	2022-04-10 02:37:44	175.068701401022	0	0	20.7497685185185	655.794487259813	61.7596337085286	120	1651365444	2022-04-30 01:00:00	2022-04-10 01:00:00	100	0.683721518553273	TNT314
301	214359	2247-84645	2022-05-06 14:13:18	48.4072341918945	-96.5946655273438	1.6	0	294	27	AR	M	1e-05	WMA	2022	2247-84645_2022	60	0.98048207117772	-10752868.9798505	6174873.48409177	770.405799985263	2022-05-06 15:13:42	48.4701995849609	-96.5573959350586	2022-03-21 08:13:24	226.048022207485	1	234.654793329901	46.291875	1249.1116134552	163.254675224462	126	1651864422	2022-05-06 01:00:00	2022-03-21 01:00:00	80	-0.858309377156329	DOAR91
302	214353	2247-84652	2022-04-15 07:09:45	45.1413116455078	-96.5180740356445	1	0	335	17	AR	M	1e-05	WMA	2022	2247-84652_2022	60	0.00565280759115878	-10744342.8539954	5643795.61447944	397.224118026296	2022-04-15 08:09:44	45.1413497924805	-96.5180282592773	2022-03-17 03:09:10	233.823528634111	1	187.862993875212	29.2087268518519	1001.33199389618	201.60254443339	105	1650024584	2022-04-15 01:00:00	2022-03-17 01:00:00	76	-0.858309377156329	DOAR93
303	214600	2247-84653	2022-04-29 10:06:27	51.085205078125	-103.412307739258	1.4	0	591	20	AR	M	0.025961	WMA	2022	2247-84653_2022	60	12.0210343592035	-11511805.4392915	6636379.37619698	10.9366850261556	2022-04-29 11:06:23	51.0652351379395	-103.345176696777	2022-03-14 05:05:49	1.05959169069926	4	173.093201449033	46.2503935185185	1776.07353754655	451.970392535916	119	1651244783	2022-04-29 01:00:00	2022-03-14 01:00:00	73	-0.0488336150687839	DOAR94
304	214600	2247-84653	2023-05-28 18:01:01	51.0172882080078	-103.153671264648	1.7	0.277777777777778	2300	37	AR	M	0.025961	WMA	2023	2247-84653_2023	60	1.45248815757083	-11483014.1586374	6624352.37649987	1043.36959755686	2023-05-28 19:01:31	51.0358963012695	-103.157302856445	2023-02-07 04:03:20	965.364875334634	2	277.671329095032	110.582071759259	1730.31918195113	434.103087103172	148	1685314891	2023-05-28 01:00:00	2023-02-07 01:00:00	38	-0.0488336150687839	DOAR94
305	214360	2247-84655	2022-04-28 01:08:17	42.3182258605957	-93.6739883422852	0.9	0	-179	23	AR	F	1e-05	WMA	2022	2247-84655_2022	60	3.75015065161398	-10427740.6828382	5208767.97391231	275.779648061726	2022-04-28 02:08:13	42.3217353820801	-93.6966781616211	2022-03-05 04:08:38	250.38484293441	2	641.300579535862	53.8747106481481	550.239940570922	106.977366605047	118	1651126093	2022-04-28 01:00:00	2022-03-05 01:00:00	64	-0.858309377156329	DOAR96
306	214602	2247-84658	2022-03-24 23:10:16	41.4508094787598	-90.8226165771484	1.1	0	10	25	AR	M	0.0149	WMA	2022	2247-84658_2022	60	0.0840784366122241	-10110327.4298809	5079065.09191769	360.875184274183	2022-03-25 00:10:16	41.4511947631836	-90.8244476318359	2022-03-05 06:10:16	90.152326823473	1	360.843240401679	19.7083333333333	464.978479720061	10.2742818238786	83	1648181416	2022-03-24 01:00:00	2022-03-05 01:00:00	64	-0.393853514280773	DOAR99
307	214357	2247-84659	2022-05-07 15:09:06	46.0107536315918	-98.6628570556641	1	0.277777777777778	384	26	AR	M	0.033613	WMA	2022	2247-84659_2022	60	0.155525426579663	-10983099.0076461	5782072.66475222	408.046480548713	2022-05-07 16:09:04	46.012077331543	-98.6607131958008	2022-03-17 03:09:51	216.198160240716	3	152.673749123304	51.5411226851852	1178.17867294122	181.272576182756	127	1651954144	2022-05-07 01:00:00	2022-03-17 01:00:00	76	0.189851157444564	DOAR100
308	214555	2247-85101	2022-05-09 04:25:50	43.6640319824219	-95.6259231567383	1.1	0	516	24	AR	F	0.014	WMA	2022	2247-85101_2022	60	0.017390422603045	-10645029.0724448	5413596.71294611	293.035789645976	2022-05-09 05:25:36	43.6642074584961	-95.6269378662109	2022-04-15 06:24:04	284.201264751289	0	0	23.9593981481481	797.884752741598	149.124414825568	129	1652088336	2022-05-09 01:00:00	2022-04-15 01:00:00	105	-0.42192673634847
309	214561	2247-85102	2022-05-15 15:27:21	48.2653007507324	-102.027404785156	1	0	557	27	AR	M	0.010101	WMA	2022	2247-85102_2022	60	0.110663764273429	-11357638.7476428	6151105.4633583	684.130468609333	2022-05-15 16:27:18	48.2666244506836	-102.028182983398	2022-03-10 07:25:26	291.127413053778	3	166.319039273571	66.3346296296296	1506.74707570889	397.14543975611	135	1652646438	2022-05-15 01:00:00	2022-03-10 01:00:00	69	-0.543546172839524	DOAR191
310	214547	2247-85103	2022-05-27 02:26:44	53.6690254211426	-109.939140319824	0.8	0.277777777777778	613	33	AR	M	0.027785	WMA	2022	2247-85103_2022	60	0.148586095655279	-12238369.1186531	7107721.20103731	849.322122174833	2022-05-27 03:26:29	53.6696319580078	-109.939331054688	2022-03-14 03:24:14	731.325177730388	0	0	74.0015625	2330.69718282728	220.911340995477	147	1653636389	2022-05-27 01:00:00	2022-03-14 01:00:00	73	0.00806144832174759	DOAR192
311	214621	2247-85756	2022-05-31 18:09:27	45.6215438842773	-98.2361831665039	1	0	415	32	AR	M	0.011129	WMA	2022	2247-85756_2022	59	0.0051303048583105	-10935601.88757	5719907.39965463	346.978217136463	2022-05-31 19:09:58	45.6228103637695	-98.2371368408203	2022-04-27 03:09:29	340.977661580907	2	259.456684946683	34.6670023148148	1147.66735600836	192.330711438536	151	1654038598	2022-05-31 01:00:00	2022-04-27 01:00:00	117	-0.511480314744422	DOAR168
312	214623	2247-85757	2022-05-22 19:06:07	53.1690254211426	-95.372200012207	1.4	0.277777777777778	306	37	AR	M	0.030712	WMA	2022	2247-85757_2022	61	0.0130470131248967	-10616784.7411931	7014324.4534149	409.804555864268	2022-05-22 20:04:57	53.1740989685059	-95.3757476806641	2022-02-20 08:04:13	299.377722111808	4	119.411218426857	91.4588425925926	1752.70451091983	333.315117011759	142	1653264297	2022-05-22 01:00:00	2022-02-20 01:00:00	51	0.0993618049796893	DOAR169
313	214627	2247-85758	2022-04-14 18:14:43	48.4362716674805	-103.621780395508	0.8	0	537	18	AR	M	0.026011	WMA	2022	2247-85758_2022	60	0.0440913395215598	-11535123.8287204	6179744.23650598	258.439353110923	2022-04-14 19:14:43	48.4365997314453	-103.621810913086	2022-03-04 07:14:12	9.12799407694075	1	146.200517503156	41.4586921296296	1508.65866063153	490.129223556195	104	1649978083	2022-04-14 01:00:00	2022-03-04 01:00:00	63	-0.0472739916205786	DOAR170
314	210320	2247-85761	2022-04-16 06:07:53	42.007511138916	-96.1622619628906	1.4	0.277777777777778	315	21	AR	M	0.012507	WMA	2022	2247-85761_2022	59	0.0222378332147677	-10704734.0352384	5162104.64264472	431.572225311266	2022-04-16 07:07:57	42.0080184936523	-96.1615524291992	2022-03-11 06:08:33	290.661574501726	2	278.683907816278	35.9995833333333	603.464909597736	52.7063540001835	106	1650107277	2022-04-16 01:00:00	2022-03-11 01:00:00	70	-0.468497092511882	DOAR172
315	214634	2247-85762	2022-05-14 01:12:44	45.821647644043	-96.1820678710938	1.2	0	255	30	AR	F	0.003624	WMA	2022	2247-85762_2022	60	0.0224671237635948	-10706938.8188542	5751814.05012769	508.103399261104	2022-05-14 02:12:29	45.8223190307617	-96.1823654174805	2022-04-23 04:10:50	477.456534141699	1	492.104294586778	20.9178125	997.616558473891	123.14981274073	134	1652508749	2022-05-14 01:00:00	2022-04-23 01:00:00	113	-0.745579794320046	DOAR173
316	214628	2247-85763	2022-04-30 02:10:56	48.8334655761719	-101.602386474609	1.4	0	483	23	AR	M	0.035632	WMA	2022	2247-85763_2022	60	2.09518166838032	-11310325.9257349	6246651.08311495	778.347923378348	2022-04-30 03:11:29	48.8432426452637	-101.596183776855	2022-03-29 03:11:25	12.3504233783484	3	120.431367410024	32.0000462962963	1419.68827176787	346.84575627251	120	1651302689	2022-04-30 01:00:00	2022-03-29 01:00:00	88	0.252828752283097	DOAR174
317	214632	2247-85764	2022-04-20 03:19:15	40.7921447753906	-93.1185913085938	0.9	0.277777777777778	339	25	AR	M	0.063451	HYBRID-LATE	2022	2247-85764_2022	60	14.1778577565071	-10365914.1678596	4981731.23918558	595.857756854759	2022-04-20 04:19:06	40.7958526611328	-93.1252365112305	2022-04-10 08:19:00	186.380682489342	0	0	9.83340277777778	459.158042559829	161.386977845396	110	1650442746	2022-04-20 01:00:00	2022-04-10 01:00:00	100	1.12057204639559	DOAR175
318	214625	2247-85768	2022-04-23 21:08:43	43.3180923461914	-98.5197982788086	1.1	0	457	26	AR	F	0.017066	WMA	2022	2247-85768_2022	60	1.68248556861746	-10967173.777453	5360514.75965486	292.677640707029	2022-04-23 22:08:46	43.3183746337891	-98.5222320556641	2022-04-20 05:08:54	66.2627680683798	1	265.48382043567	3.70824074074074	818.457811931857	211.521542792152	113	1650766126	2022-04-23 01:00:00	2022-04-20 01:00:00	110	-0.326290626504517	DOAR176
319	214622	2247-85773	2022-03-30 16:25:06	43.4240875244141	-97.6442260742188	1.3	0	494	15	AR	M	1e-05	WMA	2022	2247-85773_2022	60	0.302558837488322	-10869705.5254853	5376746.68806395	297.867421800296	2022-03-30 17:25:12	43.425724029541	-97.6391448974609	2022-03-28 03:25:05	49.2838806858328	0	0	2.58341435185185	517.22791962845	142.127637322494	89	1648675512	2022-03-30 01:00:00	2022-03-28 01:00:00	87	-0.858309377156329	DOAR177
320	214633	2247-85775	2022-05-11 13:38:25	44.8711967468262	-97.9065322875977	1.3	0	403	24	AR	F	0.013153	WMA	2022	2247-85775_2022	60	5.61995712358038	-10898905.3195906	5601266.79123387	453.098739135	2022-05-11 14:38:59	44.8714828491211	-97.9067459106445	2022-04-17 04:38:17	8.20244600037734	1	88.8621110927396	24.4171527777778	777.098906340663	240.599611967265	131	1652294339	2022-05-11 01:00:00	2022-04-17 01:00:00	107	-0.448346757561069	DOAR178
321	214626	2247-85781	2022-04-29 13:10:31	48.3357582092285	-101.087303161621	1.2	0	523	14	AR	M	0.090384	HYBRID-LATE	2022	2247-85781_2022	60	1.00818441624023	-11252987.1136169	6162895.92276697	787.269046618077	2022-04-29 14:10:32	48.3495407104492	-101.063865661621	2022-03-28 05:10:45	8.26321328474416	4	362.721747537487	32.374849537037	1481.58859691741	336.937713860241	119	1651255832	2022-04-29 01:00:00	2022-03-28 01:00:00	87	1.96067881300589	DOAR179
322	214629	2247-85789	2022-05-07 03:28:44	43.6192436218262	-98.5181884765625	0.8	27.2222222222222	575	23	AR	M	0.036538	WMA	2022	2247-85789_2022	60	12.2305702646696	-10966994.5750867	5406707.08877483	831.081496769521	2022-05-07 04:29:06	43.648006439209	-98.5692596435547	2022-04-04 06:29:06	234.083718991743	1	831.153203435474	32.9166666666667	879.753859074729	222.00030169971	127	1651912146	2022-05-07 01:00:00	2022-04-04 01:00:00	94	0.281089129164578	DOAR180
323	214630	2247-85797	2022-05-23 03:53:14	43.0162811279297	-91.1436080932617	1.3	0.277777777777778	199	31	AR	F	0.052659	HYBRID-LATE	2022	2247-85797_2022	60	4.46855947429624	-10146060.0420036	5314450.32905588	261.032331218521	2022-05-23 04:53:16	43.0965232849121	-91.1648254394531	2022-04-20 02:52:58	259.495754161477	0	0	33.0835416666667	637.639894311239	94.3543221529055	143	1653295996	2022-05-23 01:00:00	2022-04-20 01:00:00	110	0.78394292133495	DOAR181
324	210318	2247-86016	2021-05-01 02:18:13	47.3411102294922	-96.8410415649414	0.8	0	194	24	AR	F	0.031025	WMA	2021	2247-86016_2021	60	0.00929788975156148	-10780295.4348995	5997930.76892447	15.5728813904524	2021-05-01 03:18:33	47.8935050964355	-97.0283355712891	2021-03-30 04:18:15	15.3042392206192	2	211.399387104015	31.9585416666667	1147.79633292064	69.7873357825377	121	1619853513	2021-05-01 01:00:00	2021-03-30 01:00:00	89	0.109125047765455	DOAR57
325	210317	2247-86035	2021-05-07 15:22:18	50.2111053466797	-103.08642578125	0.9	0	689	21	AR	M	0.07153	HYBRID-LATE	2021	2247-86035_2021	60	0.579285539991176	-11475528.4256673	6482916.15400989	881.633736696243	2021-05-07 16:22:20	50.2120552062988	-103.087272644043	2021-03-07 07:17:12	296.634014474021	2	201.112051867346	61.3368981481482	1664.29140304648	418.694225066749	127	1620418940	2021-05-07 01:00:00	2021-03-07 01:00:00	66	1.37257600315662	DOAR63
326	210317	2247-86035	2022-05-31 23:20:57	44.1765060424805	-96.4237823486328	0.9	0	441	27	AR	M	0.07153	HYBRID-LATE	2022	2247-86035_2022	60	0.0692557169582962	-10733846.3514112	5492797.65346652	621.262784329454	2022-06-01 00:21:06	44.1816368103027	-96.4631500244141	2022-03-21 08:21:17	620.260284329454	1	197.884014109704	71.6665393518519	140.496676284479	205.56709550224	151	1654057266	2022-05-31 01:00:00	2022-03-21 01:00:00	80	1.37257600315662	DOAR63
327	210320	2247-86044	2022-04-16 06:07:53	42.007511138916	-96.1622619628906	1.4	0.277777777777778	315	21	AR	F	0.018604	WMA	2022	2247-86044_2022	59	0.0222378332147677	-10704734.0352384	5162104.64264472	431.572225311266	2022-04-16 07:07:57	42.0080184936523	-96.1615524291992	2022-03-11 06:08:33	290.661574501726	0	0	35.9995833333333	603.464909597736	52.7063540001835	106	1650107277	2022-04-16 01:00:00	2022-03-11 01:00:00	70	-0.278316609237721	DOAR23
328	214038	2257-40001	2022-04-24 00:28:14	42.4116554260254	-83.7003860473633	0.9	0	286	35	AR	F	1e-05	WMA	2022	2257-40001_2022	60	0.0118568136473248	-9317484.3539929	5222844.28714994	1651.13952847136	2022-04-24 01:27:47	42.4196281433105	-83.7069320678711	2022-03-07 03:27:43	739.133695138031	2	96.126294744081	47.8750462962963	774.153418357651	15.9862584735225	114	1650778067	2022-04-24 01:00:00	2022-03-07 01:00:00	66	-0.858309377156329	DOAR187
329	214023	2257-40384	2022-04-10 10:40:09	46.2132606506348	-95.7126312255859	0.9	0	406	25	AR	F	0.061848	HYBRID-LATE	2022	2257-40384_2022	60	0.0277765521169356	-10654681.3705166	5814590.49952177	264.424868144393	2022-04-10 11:40:02	46.213436126709	-95.7127227783203	2022-03-29 02:40:06	2.21836232774788	1	264.245787234902	12.3749537037037	1024.0940656556	105.005188908408	100	1649605202	2022-04-10 01:00:00	2022-03-29 01:00:00	88	1.07057051864613	DOAR194
330	214044	2257-40393	2022-05-25 11:41:34	50.3423042297363	-101.838249206543	1.4	0.555555555555556	622	27	AR	M	0.046	HYBRID-LATE	2022	2257-40393_2022	60	5.0775147374529	-11336582.0449509	6505769.30526242	353.025260387328	2022-05-25 12:41:34	50.4106788635254	-101.854354858398	2022-04-02 04:39:07	196.016649276217	3	261.108628627857	53.3350347222222	1681.80815281863	344.354402164166	145	1653496894	2022-05-25 01:00:00	2022-04-02 01:00:00	92	0.57623227050296	DOAR195
331	214016	2257-40400	2022-05-05 19:39:04	50.1905136108398	-100.7451171875	0.8	0	518	32	AR	M	0.035	WMA	2022	2257-40400_2022	60	0.0147277537698821	-11214895.1452212	6479335.04835125	617.0719321288	2022-05-05 20:38:42	50.1909713745117	-100.745170593262	2022-03-29 06:38:19	12.1217762664292	4	362.664528733277	37.583599537037	1567.76215461737	268.224132241355	125	1651797522	2022-05-05 01:00:00	2022-03-29 01:00:00	88	0.233115111897781	DOAR196
332	214608	2257-40409	2022-05-12 23:43:14	44.7190933227539	-97.3135681152344	0.8	0	525	32	AR	M	0.044	HYBRID-LATE	2022	2257-40409_2022	60	0.0118093465042526	-10832896.8498644	5577406.3569768	951.122894856797	2022-05-13 00:43:14	44.8050842285156	-97.3041915893555	2022-03-21 07:41:44	494.118450412353	2	511.139536302421	52.709375	980.544198328524	248.556931297744	132	1652416994	2022-05-12 01:00:00	2022-03-21 01:00:00	80	0.513847332574745	DOAR197
333	213516	2257-40503	2022-05-10 23:19:59	48.916306	-101.965286	0.8	0	570	31	AR	M	0.034039	WMA	2022	2257-40503_2022	60	0.120794166122504	-11350723.7161105	6260672.18657968	257.597950274547	2022-05-11 00:19:27	48.917274	-101.965744	2022-03-10 06:16:07	54.1175576568974	0	0	61.7106481481481	1562.71170416911	364.95530245515	130	1652242767	2022-05-10 01:00:00	2022-03-10 01:00:00	69	0.203139149223274	DOAR182
334	213495	2257-40518	2022-04-23 01:18:31	45.281055	-99.245514	1	1	510	19	AR	M	0.026836	WMA	2022	2257-40518_2022	60	1.08750393901379	-11047960.0819967	5665876.90011505	905.652026111881	2022-04-23 02:18:19	45.287617	-99.247734	2022-03-29 05:17:45	20.100391813053	2	495.824668344855	24.8753935185185	1014.03272468564	264.657740751918	113	1650694699	2022-04-23 01:00:00	2022-03-29 01:00:00	88	-0.0215402047251902	DOAR184
335	213496	2257-40536	2022-04-23 01:19:35	45.281155	-99.24559	1.4	0	509	25	AR	M	0	WMA	2022	2257-40536_2022	60	1.10864785998751	-11047968.542278	5665892.72087847	525.628092390961	2022-04-23 02:19:22	45.286827	-99.247581	2022-03-29 05:19:05	20.1176330761115	0	0	24.8751967592593	1010.96553064308	264.657740751918	113	1650694762	2022-04-23 01:00:00	2022-03-29 01:00:00	88	-0.858621301845971
336	214355	2257-40957	2022-05-15 09:00:03	44.5570526123047	-97.4398422241211	1.1	0	462	24	AR	F	0	WMA	2022	2257-40957_2022	60	12.659700382286	-10846953.6193661	5552055.96540773	403.402013068133	2022-05-15 10:00:01	44.5661354064941	-97.4444046020508	2022-04-02 06:59:26	4.38812417924404	0	0	43.1254050925926	896.447000132326	261.422165435858	135	1652623201	2022-05-15 01:00:00	2022-04-02 01:00:00	92	-0.858621301845971	DOAR199
337	214046	2257-40960	2022-05-06 12:58:31	49.2413635253906	-108.264724731445	1.2	0	914	18	AR	M	0.048663	HYBRID-LATE	2022	2257-40960_2022	60	4.42238353734457	-12051974.0279784	6315915.41090051	104.018655250271	2022-05-06 13:58:29	49.2471351623535	-107.933258056641	2022-03-21 04:54:32	103.341741771566	2	166.975773865183	46.3777430555556	1841.66910017266	300.691960809169	126	1651859909	2022-05-06 01:00:00	2022-03-21 01:00:00	80	0.659297815354377	DOAR200
