# Supplementary material for: Mallard Hybridization With Domesticated Lineages Alters Spring Migration Behavior and Timing
Source: Ecol Evol. 2024 Dec 30;15(1):e70706. doi: 10.1002/ece3.70706 (PMC11685176; doi:10.1002/ece3.70706)
Supplement: Supplementary file 1 — Appendix S1. [file ECE3-15-e70706-s001.zip › ece370706-sup-0003-AppendixS3.csv]

PL.NUM	state	Band Number	trackId	device_id	Movebank ID	Species	WILD	GFM	PL.CALL	Sex	Age	Location	b_lat	b_lon	Date	Mass	PL.NUM	state	GFM.POP	WMA.POP	GFM.SD	WMA.SD	PL.CALL	check
DOAR194	AR	2257-40384	X2257.40384	214023	NA	MALL	0.928	0.069	WMA	F	ASY	2RIVERS	34.8268	-91.3251	2/15/2022	1269	DOAR194	AR	0.061848	0.938152	0.018717	0.018717	HYBRID-LATE	0.007152
DOAR195	AR	2257-40393	X2257.40393	214044	NA	MALL	0.954	0.046	WMA	M	ASY	2RIVERS	34.8268	-91.3251	2/15/2022	1502	DOAR195	AR	0.046	0.954	-	-	HYBRID-LATE	0
DOAR197	AR	2257-40409	X2257.40409	214608	NA	MALL	0.955	0.044	WMA	M	ASY	2RIVERS	34.8268	-91.3251	2/15/2022	1472	DOAR197	AR	0.044	0.955	-	-	HYBRID-LATE	0
DOAR196	AR	2257-40400	X2257.40400	214016	NA	MALL	0.964	0.035	WMA	M	SY	2RIVERS	34.8268	-91.3251	2/15/2022	1401	DOAR196	AR	0.035	0.964	-	-	WMA	0
DOAR188	AR	2257-40004	X2257.40004	214041	NA	MALL	0.969	0.02	WMA	M	ASY	2RIVERS	34.8268	-91.3251	2/11/2022	1384	DOAR188	AR	0.016749	0.983251	0.014839	0.014839	WMA	0.003251
DOAR187	AR	2257-40001	X2257.40001	214038	NA	MALL	1	0	WMA	F	ASY	2RIVERS	34.8268	-91.3251	2/11/2022	1364	DOAR187	AR	0.00001	0.99999	0.008603	0.008603	WMA	0.00001
DOAR105	AR	2167-24713	X2167.24713	213475	2665435998	MALL	0.844	0.147	HYBRID	M	HY	5OAKS	34.19337	-91.51101	11/7/2021	1397	DOAR105	AR	0.146231	0.853769	0.033936	0.033936	HYBRID-LATE 3	0.000769
DOAR121	AR	2167-24732	X2167.24732	213480	2665435998	MALL	0.914	0.08	WMA	M	AHY	5OAKS	34.19337	-91.51101	11/7/2021	1225	DOAR121	AR	0.080926	0.919074	0.023361	0.023361	HYBRID-LATE	0.000926
DOAR119	AR	2167-24728	X2167.24728	213472	2665435998	MALL	0.933	0.067	WMA	M	HY	5OAKS	34.19337	-91.51101	11/7/2021	1228	DOAR119	AR	0.065813	0.934187	0.019581	0.019581	HYBRID-LATE	0.001187
DOAR111	AR	2167-24720	X2167.24720	213508	2665435998	MALL	0.951	0.049	WMA	M	AHY	5OAKS	34.19337	-91.51101	11/7/2021	1172	DOAR111	AR	0.065066	0.934934	0.02225	0.02225	HYBRID-LATE	0.016066
DOAR130	AR	2167-24761	X2167.24761	213496	2665435998	MALL	0.926	0.063	WMA	M	AHY	5OAKS	34.19337	-91.51101	11/8/2021	1368	DOAR130	AR	0.06343	0.93657	0.02483	0.02483	HYBRID-LATE	0.00043
DOAR113	AR	2167-24722	X2167.24722	213500	2665435998	MALL	0.943	0.057	WMA	M	AHY	5OAKS	34.19337	-91.51101	11/7/2021	1381	DOAR113	AR	0.05483	0.94517	0.020584	0.020584	HYBRID-LATE	0.00217
DOAR101	AR	2167-24998	X2167.24998	213507	2665435998	MALL	0.945	0.055	WMA	M	HY	5OAKS	34.19337	-91.51101	11/4/2021	1307	DOAR101	AR	0.049123	0.950877	0.02286	0.02286	HYBRID-LATE	0.005877
DOAR126	AR	2167-24753	X2167.24753	213516	2665435998	MALL	0.954	0.039	WMA	F	HY	5OAKS	34.19337	-91.51101	11/8/2021	965	DOAR126	AR	0.044952	0.955048	0.020657	0.020657	HYBRID-LATE	0.005952
DOAR106	AR	2167-24714	X2167.24714	213477	2665435998	MALL	0.954	0.046	WMA	F	HY	5OAKS	34.19337	-91.51101	11/7/2021	1041	DOAR106	AR	0.04397	0.95603	0.017263	0.017263	HYBRID-LATE	0.00203
DOAR114	AR	2167-24723	X2167.24723	213482	2665435998	MALL	0.964	0.034	WMA	M	HY	5OAKS	34.19337	-91.51101	11/7/2021	1280	DOAR114	AR	0.039421	0.960579	0.023763	0.023763	WMA	0.005421
DOAR198	AR	2257-40936	X2257.40936	NA	2665435998	MALL	0.962	0.037	WMA	M	SY	5OAKS	34.19337	-91.51101	2/15/2022		DOAR198	AR	0.037	0.962	-	-	WMA	0
DOAR123	AR	2167-24734	X2167.24734	213484	2665435998	MALL	0.964	0.027	WMA	M	AHY	5OAKS	34.19337	-91.51101	11/7/2021	1321	DOAR123	AR	0.036058	0.963942	0.016921	0.016921	WMA	0.009058
DOAR128	AR	2167-24755	X2167.24755	213486	2665435998	MALL	0.965	0.034	WMA	M	AHY	5OAKS	34.19337	-91.51101	11/8/2021	1402	DOAR128	AR	0.036036	0.963964	0.020092	0.020092	WMA	0.002036
DOAR104	AR	2167-24712	X2167.24712	213474	2665435998	MALL	0.965	0.034	WMA	M	HY	5OAKS	34.19337	-91.51101	11/7/2021	1105	DOAR104	AR	0.035917	0.964083	0.021557	0.021557	WMA	0.001917
DOAR182	AR	2257-40503	X2257.40503	213516	2665435998	MALL	0.958	0.03	WMA	M	ASY	5OAKS	34.19337	-91.51101	2/4/2022	1427	DOAR182	AR	0.034039	0.965961	0.017015	0.017015	WMA	0.004039
DOAR133	AR	2167-25945	X2167.25945	NA	2665435998	MALL	0.967	0.033	WMA	F	HY	5OAKS	34.19337	-91.51101	11/9/2021	980	DOAR133	AR	0.032104	0.967896	0.016478	0.016478	WMA	0.000896
DOAR110	AR	2167-24719	X2167.24719	213481	2665435998	MALL	0.961	0.039	WMA	F	HY	5OAKS	34.19337	-91.51101	11/7/2021	987	DOAR110	AR	0.031961	0.968039	0.021113	0.021113	WMA	0.007039
DOAR184	AR	2257-40518	X2257.40518	213495	2665435998	MALL	0.966	0.03	WMA	M	ASY	5OAKS	34.19337	-91.51101	2/4/2022	1307	DOAR184	AR	0.026836	0.973164	0.018201	0.018201	WMA	0.003164
DOAR205	AR	2167-24746	X2167.24746	NA	2665435998	MALL	0.98	0.02	WMA	M	AHY	5OAKS	34.19337	-91.51101	11/7/2021		DOAR205	AR	0.022185	0.977815	0.013482	0.013482	WMA	0.002185
DOAR117	AR	2167-24726	X2167.24726	213483	2665435998	MALL	0.981	0.006	WMA	F	HY	5OAKS	34.19337	-91.51101	11/7/2021	1186	DOAR117	AR	0.021957	0.978043	0.016135	0.016135	WMA	0.015957
DOAR116	AR	2167-24725	X2167.24725	213485	2665435998	MALL	0.983	0.015	WMA	M	AHY	5OAKS	34.19337	-91.51101	11/7/2021	1258	DOAR116	AR	0.021738	0.978262	0.019931	0.019931	WMA	0.006738
DOAR132	AR	2167-24765	X2167.24765	213497	2665435998	MALL	0.978	0.022	WMA	M	AHY	5OAKS	34.19337	-91.51101	11/8/2021	1268	DOAR132	AR	0.020671	0.979329	0.012019	0.012019	WMA	0.001329
DOAR118	AR	2167-24727	X2167.24727	213492	2665435998	MALL	0.962	0.031	WMA	M	HY	5OAKS	34.19337	-91.51101	11/7/2021	1198	DOAR118	AR	0.019055	0.980945	0.018306	0.018306	WMA	0.011945
DOAR107	AR	2167-24715	X2167.24715	213476	2665435998	MALL	0.988	0.006	WMA	M	AHY	5OAKS	34.19337	-91.51101	11/7/2021	1214	DOAR107	AR	0.018501	0.981499	0.014859	0.014859	WMA	0.012501
DOAR189	AR	2257-40990	X2257.40990	NA	2665435998	MALL	0.977	0.019	WMA	M	ASY	5OAKS	34.19337	-91.51101	2/11/2022		DOAR189	AR	0.018095	0.981905	0.015495	0.015495	WMA	0.000905
DOAR102	AR	2167-24999	X2167.24999	213504	2665435998	MALL	0.979	0.02	WMA	F	HY	5OAKS	34.19337	-91.51101	11/4/2021	1081	DOAR102	AR	0.018086	0.981914	0.014532	0.014532	WMA	0.001914
DOAR112	AR	2167-24721	X2167.24721	213498	2665435998	MALL	0.974	0.019	WMA	M	AHY	5OAKS	34.19337	-91.51101	11/7/2021	1366	DOAR112	AR	0.016725	0.983275	0.018898	0.018898	WMA	0.002275
DOAR109	AR	2167-24718	X2167.24718	213505	2665435998	MALL	0.989	0.003	WMA	M	HY	5OAKS	34.19337	-91.51101	11/7/2021	1247	DOAR109	AR	0.010021	0.989979	0.012357	0.012357	WMA	0.007021
DOAR124	AR	2167-24736	X2167.24736	213489	2665435998	MALL	0.979	0	WMA	F	AHY	5OAKS	34.19337	-91.51101	11/7/2021	990	DOAR124	AR	0.006131	0.993869	0.012862	0.012862	WMA	0.006131
DOAR131	AR	2167-24762	X2167.24762	213501	2665435998	MALL	0.989	0.001	WMA	M	AHY	5OAKS	34.19337	-91.51101	11/8/2021	1208	DOAR131	AR	0.003105	0.996895	0.010912	0.010912	WMA	0.002105
DOAR120	AR	2167-24731	X2167.24731	213490	2665435998	MALL	0.995	0	WMA	M	AHY	5OAKS	34.19337	-91.51101	11/7/2021	1407	DOAR120	AR	0.001062	0.998938	0.008871	0.008871	WMA	0.001062
DOAR103	AR	2167-25000	X2167.25000	213473	2665435998	MALL	0.995	0	WMA	M	AHY	5OAKS	34.19337	-91.51101	11/4/2021	1296	DOAR103	AR	0.00001	0.99999	0.013318	0.013318	WMA	0.00001
DOAR108	AR	2167-24717	X2167.24717	213494	2665435998	MALL	1	0	WMA	M	HY	5OAKS	34.19337	-91.51101	11/7/2021	1119	DOAR108	AR	0.00001	0.99999	0.004502	0.004502	WMA	0.00001
DOAR115	AR	2167-24724	X2167.24724	213488	2665435998	MALL	1	0	WMA	M	HY	5OAKS	34.19337	-91.51101	11/7/2021	1226	DOAR115	AR	0.00001	0.99999	0.003009	0.003009	WMA	0.00001
DOAR122	AR	2167-24733	X2167.24733	NA	2665435998	MALL	1	0	WMA	M	HY	5OAKS	34.19337	-91.51101	11/7/2021	1244	DOAR122	AR	0.00001	0.99999	0.010934	0.010934	WMA	0.00001
DOAR125	AR	2167-24737	X2167.24737	213491	2665435998	MALL	0.998	0	WMA	F	HY	5OAKS	34.19337	-91.51101	11/7/2021	1202	DOAR125	AR	0.00001	0.99999	0.003476	0.003476	WMA	0.00001
DOAR127	AR	2167-24754	X2167.24754	213478	2665435998	MALL	1	0	WMA	F	AHY	5OAKS	34.19337	-91.51101	11/8/2021	1094	DOAR127	AR	0.00001	0.99999	0.007487	0.007487	WMA	0.00001
DOAR129	AR	2167-24756	X2167.24756	213515	2665435998	MALL	1	0	WMA	M	AHY	5OAKS	34.19337	-91.51101	11/8/2021	1331	DOAR129	AR	0.00001	0.99999	0.009579	0.009579	WMA	0.00001
DOAR183	AR	2257-40505	X2257.40505	NA	2665435998	MALL	0.998	0	WMA	M	SY	5OAKS	34.19337	-91.51101	2/4/2022	MAYBE A HYBRID?	DOAR183	AR	0.00001	0.99999	0.010843	0.010843	WMA	0.00001
DOAR186	AR	2257-40585	X2257.40585	213483	2665435998	MALL	1	0	WMA	M	SY	5OAKS	34.19337	-91.51101	2/4/2022	1380	DOAR186	AR	0.00001	0.99999	0.005704	0.005704	WMA	0.00001
DOAR185	AR	2257-40536	X2257.40536	213496	2665435998	MALL	0.977	0.016	WMA	M	ASY	5OAKS	34.19337	-91.51101	2/4/2022	1280			0	1	-	-	WMA	0.016
DOAR49	AR	2167-27176	X2167.27176	NA	NA	MALL	0.907	0.089	WMA	F	SY	BigWoods			3/4/2020	1223	DOAR49	AR	0.09191	0.90809	0.022445	0.022445	HYBRID-LATE	0.00291
DOAR56	AR	2167-27174	X2167.27174	NA	NA	MALL	0.983	0.017	WMA	F	ASY	BigWoods			3/4/2020	1241	DOAR56	AR	0.023582	0.976418	0.015182	0.015182	WMA	0.006582
DOAR67	AR	2167-27175	X2167.27175	NA	NA	MALL	1	0	WMA	F	SY	BigWoods			3/4/2020	1148	DOAR67	AR	0.011048	0.988952	0.008518	0.008518	WMA	0.011048
DOAR55	AR	2167-27173	X2167.27173	NA	NA	MALL	1	0	WMA	F	SY	BigWoods			3/4/2020	1052	DOAR55	AR	0.00001	0.99999	0.006036	0.006036	WMA	0.00001
TNT94	TN	2247-24386	X2247.24386	202853	NA	MALL	0.967	0.033	WMA	M	AHY	Black Bayou/Phillippy (36.478509, -89.369037)			12/10/2020	1638	TNT94	TN	0.038093	0.961907	0.017295	0.017295	WMA	0.005093
TNT111	TN	2247-24502	X2247.24502	202760	NA	MALL	0.953	0.027	WMA	M	ASY	Black Bayou/Phillippy (36.478509, -89.369037)			1/4/2021	1300	TNT111	TN	0.035465	0.964535	0.021023	0.021023	WMA	0.008465
TNT93	TN	2247-24385	X2247.24385	202823	NA	MALL	0.99	0	WMA	F	AHY	Black Bayou/Phillippy (36.478509, -89.369037)			12/10/2020	1266	TNT93	TN	0.00001	0.99999	0.005231	0.005231	WMA	0.00001
TNT95	TN	2247-24387	X2247.24387	202821	NA	MALL	0.988	0	WMA	M	AHY	Black Bayou/Phillippy (36.478509, -89.369037)			12/10/2020	1405	TNT95	TN	0.00001	0.99999	0.000023	0.000023	WMA	0.00001
TNT34	TN	2247-24175	X2247.24175	202769	NA	MALL	1	0	WMA	F	HY	Chickasaw (35.85549, -89.58261)			11/18/2020	1320	TNT34	TN	0.00001	0.99999	0.010712	0.010712	WMA	0.00001
TNT85	TN	2247-24368	X2247.24368	202794	NA	MALL	0.96	0.032	WMA	F	HY	Chickasaw (35.85643, -89.58179)			12/4/2020	1158	TNT85	TN	0.03572	0.96428	0.016453	0.016453	WMA	0.00372
TNT89	TN	2247-24372	X2247.24372	202803	NA	MALL	0.944	0.023	WMA	M	AHY	Chickasaw (35.85643, -89.58179)			12/4/2020	1254	TNT89	TN	0.033093	0.966907	0.017223	0.017223	WMA	0.010093
TNT91	TN	2247-24374	X2247.24374	202817	NA	MALL	0.986	0.014	WMA	M	AHY	Chickasaw (35.85643, -89.58179)			12/4/2020	1468	TNT91	TN	0.022915	0.977085	0.017837	0.017837	WMA	0.008915
TNT90	TN	2247-24373	X2247.24373	202807	NA	MALL	0.995	0.005	WMA	M	HY	Chickasaw (35.85643, -89.58179)			12/4/2020	1263	TNT90	TN	0.017834	0.982166	0.01978	0.01978	WMA	0.012834
TNT92	TN	2247-24375	X2247.24375	202808	NA	MALL	0.983	0.017	WMA	M	HY	Chickasaw (35.85643, -89.58179)			12/4/2020	1351	TNT92	TN	0.013568	0.986432	0.012568	0.012568	WMA	0.003432
TNT88	TN	2247-24371	X2247.24371	202805	NA	MALL	1	0	WMA	M	AHY	Chickasaw (35.85643, -89.58179)			12/4/2020	1442	TNT88	TN	0.002774	0.997226	0.013359	0.013359	WMA	0.002774
TNT84	TN	2247-24367	X2247.24367	202798	NA	MALL	0.994	0	WMA	F	AHY	Chickasaw (35.85643, -89.58179)			12/4/2020	1170	TNT84	TN	0.00001	0.99999	0.006416	0.006416	WMA	0.00001
TNT86	TN	2247-24369	X2247.24369	202804	NA	MALL	1	0	WMA	M	HY	Chickasaw (35.85643, -89.58179)			12/4/2020	1375	TNT86	TN	0.00001	0.99999	0.003279	0.003279	WMA	0.00001
TNT87	TN	2247-24370	X2247.24370	202792	NA	MALL	0.997	0	WMA	M	AHY	Chickasaw (35.85643, -89.58179)			12/4/2020	1298	TNT87	TN	0.00001	0.99999	0.010095	0.010095	WMA	0.00001
DOAR63	AR	2247-86035	X2247.86035	210317	NA	MALL	0.91	0.048	WMA	M	ASY	Cornerstone			2/8/2020	1560	DOAR63	AR	0.07153	0.92847	0.023486	0.023486	HYBRID-LATE	0.02353
DOAR57	AR	2247-86016	X2247.86016	210318	NA	MALL	0.962	0.014	WMA	F	SY	Cornerstone			12/8/2020	1293	DOAR57	AR	0.031025	0.968975	0.017196	0.017196	WMA	0.017025
DOAR41	AR	2167-29487	X2167.29487	210316	NA	MALL	0.97	0.03	WMA	M	ASY	Cornerstone			2/8/2020	1546	DOAR41	AR	0.029428	0.970572	0.015127	0.015127	WMA	0.000572
DOAR23	AR	2247-86044	X2247.86044	210320	NA	MALL	0.977	0.023	WMA	F	SY	Cornerstone			2/8/2020	1194	DOAR23	AR	0.018604	0.981396	0.016848	0.016848	WMA	0.004396
DOAR48	AR	2167-29444	X2167.29444	210319	NA	MALL	0.985	0.015	WMA	M	ASY	Cornerstone			2/8/2020	1471	DOAR48	AR	0.014039	0.985961	0.011784	0.011784	WMA	0.000961
TNT262	TN	2247-24874	X2247.24874	214276	NA	MALL	0.92	0.08	WMA	F	HY	Duck River Unit TNWR (35.953883, -87.970165)			12/14/2021	1088	TNT262	TN	0.070232	0.929768	0.025366	0.025366	HYBRID-LATE	0.009768
TNT263	TN	2247-24875	X2247.24875	214173	NA	MALL	0.967	0.017	WMA	M	AHY	Duck River Unit TNWR (35.953883, -87.970165)			12/14/2021	1316	TNT263	TN	0.029578	0.970422	0.017856	0.017856	WMA	0.012578
TNT261	TN	2247-24873	X2247.24873	214234	NA	MALL	0.989	0.011	WMA	F	AHY	Duck River Unit TNWR (35.953883, -87.970165)			12/14/2021	1248	TNT261	TN	0.027619	0.972381	0.019414	0.019414	WMA	0.016619
TNT264	TN	2247-24876	X2247.24876	214220	NA	MALL	0.967	0.033	WMA	M	AHY	Duck River Unit TNWR (35.953883, -87.970165)			12/14/2021	1380	TNT264	TN	0.026175	0.973825	0.018505	0.018505	WMA	0.006825
TNT260	TN	2247-24872	X2247.24872	214183	NA	MALL	0.999	0	WMA	F	AHY	Duck River Unit TNWR (35.953883, -87.970165)			12/14/2021	1190	TNT260	TN	0.00001	0.99999	0.000822	0.000822	WMA	0.00001
TNT256	TN	2247-24864	X2247.24864	214161	NA	MALL	0.884	0.103	HYBRID	M	HY	Hop-In (36.25969, -88.99271)			12/10/2021	1306	TNT256	TN	0.110679	0.889321	0.027249	0.027249	HYBRID-LATE	0.007679
TNT220	TN	2247-24839	X2247.24839	214194	NA	MALL	0.868	0.077	HYBRID	M	AHY	Hop-In (36.25969, -88.99271)			12/5/2021	1294	TNT220	TN	0.099803	0.900197	0.023682	0.023682	HYBRID-LATE	0.022803
TNT253	TN	2247-24858	X2247.24858	214244	NA	MALL	0.912	0.088	WMA	M	HY	Hop-In (36.25969, -88.99271)			12/10/2021	1260	TNT253	TN	0.073793	0.926207	0.027397	0.027397	HYBRID-LATE	0.014207
TNT219	TN	2247-24838	X2247.24838	214186	NA	MALL	0.933	0.047	WMA	F	AHY	Hop-In (36.25969, -88.99271)			12/5/2021	1254	TNT219	TN	0.055777	0.944223	0.02187	0.02187	HYBRID-LATE	0.008777
TNT221	TN	2247-24840	X2247.24840	214249	NA	MALL	0.963	0.037	WMA	M	AHY	Hop-In (36.25969, -88.99271)			12/5/2021	1273	TNT221	TN	0.047169	0.952831	0.018254	0.018254	HYBRID-LATE	0.010169
TNT235	TN	2247-24854	X2247.24854	214219	NA	MALL	0.945	0.055	WMA	M	HY	Hop-In (36.25969, -88.99271)			12/5/2021	1244	TNT235	TN	0.045066	0.954934	0.017319	0.017319	HYBRID-LATE	0.009934
TNT222	TN	2247-24841	X2247.24841	214176	NA	MALL	0.955	0.045	WMA	M	AHY	Hop-In (36.25969, -88.99271)			12/5/2021	1434	TNT222	TN	0.045	0.955	-	-	HYBRID-LATE	0
TNT255	TN	2247-24863	X2247.24863	214203	NA	MALL	0.963	0.037	WMA	M	HY	Hop-In (36.25969, -88.99271)			12/10/2021	1270	TNT255	TN	0.04269	0.95731	0.022778	0.022778	HYBRID-LATE	0.00569
TNT214	TN	2247-24833	X2247.24833	214270	NA	MALL	0.966	0.034	WMA	M	AHY	Hop-In (36.25969, -88.99271)			12/5/2021	1126	TNT214	TN	0.0421	0.9579	0.01985	0.01985	WMA	0.0081
TNT251	TN	2247-24856	X2247.24856	214159	NA	MALL	0.969	0.031	WMA	F	AHY	Hop-In (36.25969, -88.99271)			12/10/2021	1266	TNT251	TN	0.037423	0.962577	0.020567	0.020567	WMA	0.006423
TNT227	TN	2247-24846	X2247.24846	214199	NA	MALL	0.955	0.006	WMA	M	AHY	Hop-In (36.25969, -88.99271)			12/5/2021	1317	TNT227	TN	0.036627	0.963373	0.016378	0.016378	WMA	0.030627
TNT258	TN	2247-24866	X2247.24866	214171	NA	MALL	0.963	0.037	WMA	M	HY	Hop-In (36.25969, -88.99271)			12/10/2021	1283	TNT258	TN	0.032924	0.967076	0.020022	0.020022	WMA	0.004076
TNT212	TN	2247-24830	X2247.24830	214248	NA	MALL	0.966	0.034	WMA	F	AHY	Hop-In (36.25969, -88.99271)			12/5/2021	1190	TNT212	TN	0.032865	0.967135	0.018345	0.018345	WMA	0.001135
TNT234	TN	2247-24853	X2247.24853	210239	NA	MALL	0.967	0.033	WMA	M	AHY	Hop-In (36.25969, -88.99271)			12/5/2021	1246	TNT234	TN	0.031217	0.968783	0.025728	0.025728	WMA	0.001783
TNT231	TN	2247-24850	X2247.24850	214179	NA	MALL	0.978	0.003	WMA	M	AHY	Hop-In (36.25969, -88.99271)			12/5/2021	1203	TNT231	TN	0.027141	0.972859	0.017548	0.017548	WMA	0.024141
TNT252	TN	2247-24857	X2247.24857	214263	NA	MALL	0.967	0.033	WMA	F	HY	Hop-In (36.25969, -88.99271)			12/10/2021	1110	TNT252	TN	0.026858	0.973142	0.015255	0.015255	WMA	0.006142
TNT217	TN	2247-24836	X2247.24836	214204	NA	MALL	0.966	0.034	WMA	F	AHY	Hop-In (36.25969, -88.99271)			12/5/2021	1098	TNT217	TN	0.026557	0.973443	0.015246	0.015246	WMA	0.007443
TNT233	TN	2247-24852	X2247.24852	214242	NA	MALL	0.978	0.022	WMA	M	AHY	Hop-In (36.25969, -88.99271)			12/5/2021	1294	TNT233	TN	0.023064	0.976936	0.011828	0.011828	WMA	0.001064
TNT254	TN	2247-24862	X2247.24862	214240	NA	MALL	0.981	0.019	WMA	M	HY	Hop-In (36.25969, -88.99271)			12/10/2021	1315	TNT254	TN	0.019034	0.980966	0.016953	0.016953	WMA	3.40E-05
TNT259	TN	2247-24867	X2247.24867	214174	NA	MALL	0.968	0.015	WMA	M	HY	Hop-In (36.25969, -88.99271)			12/10/2021	1156	TNT259	TN	0.01867	0.98133	0.012908	0.012908	WMA	0.00367
TNT215	TN	2247-24834	X2247.24834	214246	NA	MALL	0.996	0.004	WMA	F	AHY	Hop-In (36.25969, -88.99271)			12/5/2021	1058	TNT215	TN	0.013145	0.986855	0.017164	0.017164	WMA	0.009145
TNT223	TN	2247-24842	X2247.24842	214224	NA	MALL	0.987	0.009	WMA	M	AHY	Hop-In (36.25969, -88.99271)			12/5/2021	1204	TNT223	TN	0.011054	0.988946	0.013	0.013	WMA	0.002054
TNT226	TN	2247-24845	X2247.24845	202836	NA	MALL	0.991	0.009	WMA	M	AHY	Hop-In (36.25969, -88.99271)			12/5/2021	1132	TNT226	TN	0.010256	0.989744	0.015899	0.015899	WMA	0.001256
TNT216	TN	2247-24835	X2247.24835	202767	NA	MALL	0.984	0	WMA	F	HY	Hop-In (36.25969, -88.99271)			12/5/2021	998	TNT216	TN	0.009277	0.990723	0.011165	0.011165	WMA	0.009277
TNT218	TN	2247-24837	X2247.24837	214269	NA	MALL	1	0	WMA	F	AHY	Hop-In (36.25969, -88.99271)			12/5/2021	1170	TNT218	TN	0.008749	0.991251	0.013981	0.013981	WMA	0.008749
TNT229	TN	2247-24848	X2247.24848	214278	NA	MALL	1	0	WMA	M	AHY	Hop-In (36.25969, -88.99271)			12/5/2021	1218	TNT229	TN	0.004021	0.995979	0.010653	0.010653	WMA	0.004021
TNT213	TN	2247-24832	X2247.24832	214213	NA	MALL	1	0	WMA	F	HY	Hop-In (36.25969, -88.99271)			12/5/2021	1032	TNT213	TN	0.001212	0.998788	0.008907	0.008907	WMA	0.001212
TNT224	TN	2247-24843	X2247.24843	214181	NA	MALL	0.982	0	WMA	M	AHY	Hop-In (36.25969, -88.99271)			12/5/2021	1155	TNT224	TN	0.00001	0.99999	0.005981	0.005981	WMA	0.00001
TNT225	TN	2247-24844	X2247.24844	214251	NA	MALL	0.994	0.002	WMA	M	AHY	Hop-In (36.25969, -88.99271)			12/5/2021	1147	TNT225	TN	0.00001	0.99999	0.009731	0.009731	WMA	0.00199
TNT228	TN	2247-24847	X2247.24847	214262	NA	MALL	1	0	WMA	M	AHY	Hop-In (36.25969, -88.99271)			12/5/2021	1471	TNT228	TN	0.00001	0.99999	0.001064	0.001064	WMA	0.00001
TNT230	TN	2247-24849	X2247.24849	214245	NA	MALL	0.985	0	WMA	M	AHY	Hop-In (36.25969, -88.99271)			12/5/2021	1336	TNT230	TN	0.00001	0.99999	0.013099	0.013099	WMA	0.00001
TNT232	TN	2247-24851	X2247.24851	214247	NA	MALL	0.994	0	WMA	M	AHY	Hop-In (36.25969, -88.99271)			12/5/2021	1352	TNT232	TN	0.00001	0.99999	0.00777	0.00777	WMA	0.00001
TNT250	TN	2247-24855	X2247.24855	214250	NA	MALL	0.989	0	WMA	F	HY	Hop-In (36.25969, -88.99271)			12/10/2021	1168	TNT250	TN	0.00001	0.99999	0.002846	0.002846	WMA	0.00001
TNT257	TN	2247-24865	X2247.24865	214182	NA	MALL	1	0	WMA	M	HY	Hop-In (36.25969, -88.99271)			12/10/2021	1167	TNT257	TN	0.00001	0.99999	0.002212	0.002212	WMA	0.00001
TNT59	TN	2247-24275	X2247.24275	202787	NA	MALL	0.977	0.015	WMA	F	AHY	Lake Isom (36.30610, -89.41043)			11/25/2020	1059	TNT59	TN	0.02235	0.97765	0.017109	0.017109	WMA	0.00735
TNT60	TN	2247-24274	X2247.24274	202788	NA	MALL	0.998	0.002	WMA	F	AHY	Lake Isom (36.30610, -89.41043)			11/25/2020	1270	TNT60	TN	0.007203	0.992797	0.014873	0.014873	WMA	0.005203
TNT131	TN	2247-24522	X2247.24522	202814	NA	MALL	0.886	0.111	HYBRID	M	ASY	Lake Isom (36.30739, -89.40888)			1/11/2021	1150	TNT131	TN	0.111277	0.888723	0.026212	0.026212	HYBRID-LATE	0.000277
TNT130	TN	2247-24521	X2247.24521	202809	NA	MALL	0.922	0.076	WMA	M	ASY	Lake Isom (36.30739, -89.40888)			1/11/2021	1101	TNT130	TN	0.075801	0.924199	0.019934	0.019934	HYBRID-LATE	0.000199
TNT121	TN	2247-24512	X2247.24512	202745	NA	MALL	0.925	0.068	WMA	M	ASY	Lake Isom (36.30739, -89.40888)			1/11/2021	1456	TNT121	TN	0.073564	0.926436	0.021215	0.021215	HYBRID-LATE	0.005564
TNT116	TN	2247-24507	X2247.24507	202800	NA	MALL	0.953	0.047	WMA	F	AHY	Lake Isom (36.30739, -89.40888)			1/11/2021	1182	TNT116	TN	0.046442	0.953558	0.021418	0.021418	HYBRID-LATE	0.000558
TNT113	TN	2247-24504	X2247.24504	202839	NA	MALL	0.958	0.037	WMA	F	AHY	Lake Isom (36.30739, -89.40888)			1/11/2021	1215	TNT113	TN	0.037492	0.962508	0.020612	0.020612	WMA	0.000492
TNT115	TN	2247-24506	X2247.24506	202831	NA	MALL	0.976	0.022	WMA	F	AHY	Lake Isom (36.30739, -89.40888)			1/11/2021	1090	TNT115	TN	0.026941	0.973059	0.018934	0.018934	WMA	0.004941
TNT125	TN	2247-24516	X2247.24516	203428	NA	MALL	0.968	0.032	WMA	M	ASY	Lake Isom (36.30739, -89.40888)			1/11/2021	1233	TNT125	TN	0.024517	0.975483	0.017622	0.017622	WMA	0.007483
TNT114	TN	2247-24505	X2247.24505	202801	NA	MALL	0.986	0.014	WMA	F	AHY	Lake Isom (36.30739, -89.40888)			1/11/2021	1219	TNT114	TN	0.024238	0.975762	0.018934	0.018934	WMA	0.010238
TNT117	TN	2247-24508	X2247.24508	202838	NA	MALL	0.981	0.019	WMA	F	ASY	Lake Isom (36.30739, -89.40888)			1/11/2021	1350	TNT117	TN	0.021407	0.978593	0.017531	0.017531	WMA	0.002407
TNT119	TN	2247-24510	X2247.24510	202848	NA	MALL	0.973	0.027	WMA	F	AHY	Lake Isom (36.30739, -89.40888)			1/11/2021	1191	TNT119	TN	0.021072	0.978928	0.017955	0.017955	WMA	0.005928
TNT124	TN	2247-24515	X2247.24515	202752	NA	MALL	0.976	0.02	WMA	M	ASY	Lake Isom (36.30739, -89.40888)			1/11/2021	1456	TNT124	TN	0.019034	0.980966	0.019277	0.019277	WMA	0.000966
TNT112	TN	2247-24503	X2247.24503	202845	NA	MALL	0.972	0.018	WMA	F	ASY	Lake Isom (36.30739, -89.40888)			1/11/2021	1280	TNT112	TN	0.017323	0.982677	0.016525	0.016525	WMA	0.000677
TNT122	TN	2247-24513	X2247.24513	203429	NA	MALL	0.98	0.02	WMA	M	ASY	Lake Isom (36.30739, -89.40888)			1/11/2021	1384	TNT122	TN	0.017031	0.982969	0.01557	0.01557	WMA	0.002969
TNT118	TN	2247-24509	X2247.24509	202772	NA	MALL	0.974	0.008	WMA	F	AHY	Lake Isom (36.30739, -89.40888)			1/11/2021	1251	TNT118	TN	0.015054	0.984946	0.014724	0.014724	WMA	0.007054
TNT123	TN	2247-24514	X2247.24514	202759	NA	MALL	1	0	WMA	M	AHY	Lake Isom (36.30739, -89.40888)			1/11/2021	1345	TNT123	TN	0.00767	0.99233	0.012595	0.012595	WMA	0.00767
TNT120	TN	2247-24511	X2247.24511	202861	NA	MALL	1	0	WMA	F	AHY	Lake Isom (36.30739, -89.40888)			1/11/2021	1249	TNT120	TN	0.00001	0.99999	0.011824	0.011824	WMA	0.00001
TNT126	TN	2247-24517	X2247.24517	202850	NA	MALL	1	0	WMA	M	ASY	Lake Isom (36.30739, -89.40888)			1/11/2021	1586	TNT126	TN	0.00001	0.99999	0.006052	0.006052	WMA	0.00001
TNT127	TN	2247-24518	X2247.24518	202802	NA	MALL	1	0	WMA	M	ASY	Lake Isom (36.30739, -89.40888)			1/11/2021	1342	TNT127	TN	0.00001	0.99999	0.004451	0.004451	WMA	0.00001
TNT128	TN	2247-24519	X2247.24519	202770	NA	MALL	0.995	0.005	WMA	M	ASY	Lake Isom (36.30739, -89.40888)			1/11/2021	1452	TNT128	TN	0.00001	0.99999	0.011526	0.011526	WMA	0.00499
TNT129	TN	2247-24520	X2247.24520	202858	NA	MALL	0.998	0.002	WMA	M	AHY	Lake Isom (36.30739, -89.40888)			1/11/2021	1433	TNT129	TN	0.00001	0.99999	0.008966	0.008966	WMA	0.00199
TNT300	TN	2247-24986	X2247.24986	214159	NA	MALL	0.91	0.069	WMA	M	ASY	Lake Isom NWR (36.29727, -89.41389)			1/24/2022	1148	TNT300	TN	0.07325	0.92675	0.025428	0.025428	HYBRID-LATE	0.00425
TNT320	TN	2247-24706	X2247.24706	202773	NA	MALL	0.938	0.058	WMA	M	ASY	Lake Isom NWR (36.29727, -89.41389)			1/31/2022	1202	TNT320	TN	0.073227	0.926773	0.018906	0.018906	HYBRID-LATE	0.015227
TNT309	TN	2247-24995	X2247.24995	210244	NA	MALL	0.922	0.061	WMA	F	ASY	Lake Isom NWR (36.29727, -89.41389)			1/30/2022	1195	TNT309	TN	0.066511	0.933489	0.021867	0.021867	HYBRID-LATE	0.005511
TNT305	TN	2247-24991	X2247.24991	202824	NA	MALL	0.949	0.051	WMA	F	SY	Lake Isom NWR (36.29727, -89.41389)			1/25/2022	1300	TNT305	TN	0.06013	0.93987	0.026905	0.026905	HYBRID-LATE	0.00913
TNT289	TN	2247-24975	X2247.24975	214253	NA	MALL	0.94	0.06	WMA	M	ASY	Lake Isom NWR (36.29727, -89.41389)			1/24/2022	1192	TNT289	TN	0.058383	0.941617	0.029017	0.029017	HYBRID-LATE	0.001617
TNT321	TN	2247-24707	X2247.24707	193320	NA	MALL	0.947	0.05	WMA	M	ASY	Lake Isom NWR (36.29727, -89.41389)			1/31/2022	1239	TNT321	TN	0.058374	0.941626	0.023334	0.023334	HYBRID-LATE	0.008374
TNT288	TN	2247-24974	X2247.24974	214198	NA	MALL	0.932	0.047	WMA	F	SY	Lake Isom NWR (36.29727, -89.41389)			1/24/2022	1296	TNT288	TN	0.057803	0.942197	0.02355	0.02355	HYBRID-LATE	0.010803
TNT302	TN	2247-24988	X2247.24988	214233	NA	MALL	0.943	0.057	WMA	F	SY	Lake Isom NWR (36.29727, -89.41389)			1/25/2022	1165	TNT302	TN	0.054912	0.945088	0.020458	0.020458	HYBRID-LATE	0.002088
TNT312	TN	2247-24998	X2247.24998	214242	NA	MALL	0.96	0.04	WMA	M	ASY	Lake Isom NWR (36.29727, -89.41389)			1/30/2022	1496	TNT312	TN	0.052793	0.947207	0.02069	0.02069	HYBRID-LATE	0.012793
TNT314	TN	2247-25000	X2247.25000	214181	NA	MALL	0.934	0.048	WMA	F	AHY	Lake Isom NWR (36.29727, -89.41389)			1/31/2022	1188	TNT314	TN	0.049446	0.950554	0.017061	0.017061	HYBRID-LATE	0.001446
TNT323	TN	2247-24709	X2247.24709	193240	NA	MALL	0.94	0.044	WMA	M	AHY	Lake Isom NWR (36.29727, -89.41389)			1/31/2022	1221	TNT323	TN	0.046603	0.953397	0.022826	0.022826	HYBRID-LATE	0.002603
TNT322	TN	2247-24708	X2247.24708	193271	NA	MALL	0.948	0.047	WMA	M	ASY	Lake Isom NWR (36.29727, -89.41389)			1/31/2022	1447	TNT322	TN	0.045623	0.954377	0.020586	0.020586	HYBRID-LATE	0.001377
TNT317	TN	2247-24703	X2247.24703	202795	NA	MALL	0.96	0.04	WMA	M	AHY	Lake Isom NWR (36.29727, -89.41389)			1/31/2022	1477	TNT317	TN	0.043386	0.956614	0.019936	0.019936	HYBRID-LATE	0.003386
TNT294	TN	2247-24980	X2247.24980	214211	NA	MALL	0.957	0.043	WMA	M	SY	Lake Isom NWR (36.29727, -89.41389)			1/24/2022	1391	TNT294	TN	0.042259	0.957741	0.018851	0.018851	WMA	0.000741
TNT313	TN	2247-24999	X2247.24999	214240	NA	MALL	0.956	0.041	WMA	M	ASY	Lake Isom NWR (36.29727, -89.41389)			1/30/2022	1219	TNT313	TN	0.041559	0.958441	0.016428	0.016428	WMA	0.000559
TNT307	TN	2247-24993	X2247.24993	214265	NA	MALL	0.963	0.034	WMA	M	ASY	Lake Isom NWR (36.29727, -89.41389)			1/25/2022	1307	TNT307	TN	0.039908	0.960092	0.01873	0.01873	WMA	0.005908
TNT291	TN	2247-24977	X2247.24977	214246	NA	MALL	0.936	0.007	WMA	M	ASY	Lake Isom NWR (36.29727, -89.41389)			1/24/2022	1291	TNT291	TN	0.038832	0.961168	0.017658	0.017658	WMA	0.031832
TNT285	TN	2247-24971	X2247.24971	214281	NA	MALL	0.967	0.031	WMA	F	SY	Lake Isom NWR (36.29727, -89.41389)			1/24/2022	1048	TNT285	TN	0.036399	0.963601	0.01792	0.01792	WMA	0.005399
TNT282	TN	2247-24967	X2247.24967	213136	NA	MALL	0.969	0.031	WMA	F	SY	Lake Isom NWR (36.29727, -89.41389)			1/24/2022	1270	TNT282	TN	0.033113	0.966887	0.018672	0.018672	WMA	0.002113
TNT6	TN	2247-24121	X2247.24121	202751	NA	MALL	0.97	0.022	WMA	M	AHY	Lake Isom NWR (36.29727, -89.41389)			11/4/2020	1228	TNT6	TN	0.032808	0.967192	0.015096	0.015096	WMA	0.010808
TNT301	TN	2247-24987	X2247.24987	214220	NA	MALL	0.975	0.017	WMA	F	SY	Lake Isom NWR (36.29727, -89.41389)			1/25/2022	1228	TNT301	TN	0.031725	0.968275	0.018182	0.018182	WMA	0.014725
TNT9	TN	2247-24124	X2247.24124	202760	NA	MALL	0.965	0.015	WMA	F	HY	Lake Isom NWR (36.29727, -89.41389)			11/4/2020	1184	TNT9	TN	0.030771	0.969229	0.020102	0.020102	WMA	0.015771
TNT298	TN	2247-24984	X2247.24984	214206	NA	MALL	0.948	0.019	WMA	M	ASY	Lake Isom NWR (36.29727, -89.41389)			1/24/2022	1286	TNT298	TN	0.030149	0.969851	0.015745	0.015745	WMA	0.011149
TNT293	TN	2247-24979	X2247.24979	202803	NA	MALL	0.973	0.013	WMA	M	ASY	Lake Isom NWR (36.29727, -89.41389)			1/24/2022	1152	TNT293	TN	0.02815	0.97185	0.020207	0.020207	WMA	0.01515
TNT283	TN	2247-24968	X2247.24968	214284	NA	MALL	0.97	0.008	WMA	F	SY	Lake Isom NWR (36.29727, -89.41389)			1/24/2022	1120	TNT283	TN	0.025784	0.974216	0.016586	0.016586	WMA	0.017784
TNT306	TN	2247-24992	X2247.24992	214232	NA	MALL	0.978	0.02	WMA	M	ASY	Lake Isom NWR (36.29727, -89.41389)			1/25/2022	1158	TNT306	TN	0.025075	0.974925	0.015563	0.015563	WMA	0.005075
TNT311	TN	2247-24997	X2247.24997	214174	NA	MALL	0.983	0.017	WMA	M	AHY	Lake Isom NWR (36.29727, -89.41389)			1/30/2022	1096	TNT311	TN	0.023755	0.976245	0.020537	0.020537	WMA	0.006755
TNT281	TN	2247-24966	X2247.24966	214282	NA	MALL	0.975	0.025	WMA	F	SY	Lake Isom NWR (36.29727, -89.41389)			1/24/2022	1180	TNT281	TN	0.022911	0.977089	0.016222	0.016222	WMA	0.002089
TNT310	TN	2247-24996	X2247.24996	214252	NA	MALL	0.983	0.011	WMA	F	ASY	Lake Isom NWR (36.29727, -89.41389)			1/30/2022	1108	TNT310	TN	0.020536	0.979464	0.012058	0.012058	WMA	0.009536
TNT7	TN	2247-24122	X2247.24122	202759	NA	MALL	0.979	0.021	WMA	M	AHY	Lake Isom NWR (36.29727, -89.41389)			11/4/2020	1385	TNT7	TN	0.019653	0.980347	0.020335	0.020335	WMA	0.001347
TNT318	TN	2247-24704	X2247.24704	214235	NA	MALL	0.98	0.01	WMA	M	ASY	Lake Isom NWR (36.29727, -89.41389)			1/31/2022	1319	TNT318	TN	0.019542	0.980458	0.01353	0.01353	WMA	0.009542
TNT4	TN	2247-24119	X2247.24119	202754	NA	MALL	0.987	0.013	WMA	M	AHY	Lake Isom NWR (36.29727, -89.41389)			11/4/2020	1185	TNT4	TN	0.018909	0.981091	0.016427	0.016427	WMA	0.005909
TNT316	TN	2247-24702	X2247.24702	214191	NA	MALL	0.987	0.013	WMA	F	AHY	Lake Isom NWR (36.29727, -89.41389)			1/31/2022	995	TNT316	TN	0.017723	0.982277	0.014155	0.014155	WMA	0.004723
TNT8	TN	2247-24123	X2247.24123	202757	NA	MALL	0.978	0.015	WMA	M	AHY	Lake Isom NWR (36.29727, -89.41389)			11/4/2020	1263	TNT8	TN	0.016937	0.983063	0.015869	0.015869	WMA	0.001937
TNT315	TN	2247-24701	X2247.24701	214224	NA	MALL	0.982	0.018	WMA	F	AHY	Lake Isom NWR (36.29727, -89.41389)			1/31/2022	1276	TNT315	TN	0.016827	0.983173	0.017106	0.017106	WMA	0.001173
TNT290	TN	2247-24976	X2247.24976	214248	NA	MALL	0.985	0.008	WMA	M	ASY	Lake Isom NWR (36.29727, -89.41389)			1/24/2022	1356	TNT290	TN	0.015353	0.984647	0.013507	0.013507	WMA	0.007353
TNT3	TN	2247-24117	X2247.24117	202756	NA	MALL	0.982	0.018	WMA	M	HY	Lake Isom NWR (36.29727, -89.41389)			11/4/2020	1381	TNT3	TN	0.01389	0.98611	0.016206	0.016206	WMA	0.00411
TNT304	TN	2247-24990	X2247.24990	202787	NA	MALL	0.986	0.014	WMA	F	SY	Lake Isom NWR (36.29727, -89.41389)			1/25/2022	1145	TNT304	TN	0.013128	0.986872	0.017573	0.017573	WMA	0.000872
TNT299	TN	2247-24985	X2247.24985	214260	NA	MALL	0.981	0	WMA	M	SY	Lake Isom NWR (36.29727, -89.41389)			1/24/2022	1308	TNT299	TN	0.012432	0.987568	0.01238	0.01238	WMA	0.012432
TNT292	TN	2247-24978	X2247.24978	214222	NA	MALL	1	0	WMA	M	ASY	Lake Isom NWR (36.29727, -89.41389)			1/24/2022	1171	TNT292	TN	0.009618	0.990382	0.016005	0.016005	WMA	0.009618
TNT308	TN	2247-24994	X2247.24994	214221	NA	MALL	0.995	0	WMA	M	SY	Lake Isom NWR (36.29727, -89.41389)			1/25/2022	1213	TNT308	TN	0.008631	0.991369	0.014583	0.014583	WMA	0.008631
TNT287	TN	2247-24973	X2247.24973	214280	NA	MALL	0.983	0	WMA	F	SY	Lake Isom NWR (36.29727, -89.41389)			1/24/2022	1008	TNT287	TN	0.004916	0.995084	0.012056	0.012056	WMA	0.004916
TNT2	TN	2247-24116	X2247.24116	202755	NA	MALL	0.991	0	WMA	M	AHY	Lake Isom NWR (36.29727, -89.41389)			11/4/2020	1329	TNT2	TN	0.004016	0.995984	0.013661	0.013661	WMA	0.004016
TNT284	TN	2247-24969	X2247.24969	214283	NA	MALL	1	0	WMA	F	SY	Lake Isom NWR (36.29727, -89.41389)			1/24/2022	1114	TNT284	TN	0.003152	0.996848	0.011745	0.011745	WMA	0.003152
TNT303	TN	2247-24989	X2247.24989	214256	NA	MALL	0.987	0.001	WMA	F	SY	Lake Isom NWR (36.29727, -89.41389)			1/25/2022	1250	TNT303	TN	0.000811	0.999189	0.010289	0.010289	WMA	0.000189
TNT1	TN	2247-24115	X2247.24115	202758	NA	MALL	0.998	0	WMA	M	AHY	Lake Isom NWR (36.29727, -89.41389)			11/4/2020		TNT1	TN	0.00001	0.99999	0.010412	0.010412	WMA	0.00001
TNT286	TN	2247-24972	X2247.24972	214177	NA	MALL	0.993	0	WMA	F	ASY	Lake Isom NWR (36.29727, -89.41389)			1/24/2022	1072	TNT286	TN	0.00001	0.99999	0.007688	0.007688	WMA	0.00001
TNT295	TN	2247-24981	X2247.24981	214175	NA	MALL	1	0	WMA	M	ASY	Lake Isom NWR (36.29727, -89.41389)			1/24/2022	1378	TNT295	TN	0.00001	0.99999	0.005918	0.005918	WMA	0.00001
TNT296	TN	2247-24982	X2247.24982	202836	NA	MALL	0.99	0	WMA	M	SY	Lake Isom NWR (36.29727, -89.41389)			1/24/2022	1388	TNT296	TN	0.00001	0.99999	0.004749	0.004749	WMA	0.00001
TNT297	TN	2247-24983	X2247.24983	202779	NA	MALL	0.991	0	WMA	M	ASY	Lake Isom NWR (36.29727, -89.41389)			1/24/2022	1447	TNT297	TN	0.00001	0.99999	0.00471	0.00471	WMA	0.00001
TNT319	TN	2247-24705	X2247.24705	202808	NA	MALL	0.988	0	WMA	M	ASY	Lake Isom NWR (36.29727, -89.41389)			1/31/2022	1345	TNT319	TN	0.00001	0.99999	0.009529	0.009529	WMA	0.00001
TNT5	TN	2247-24120	X2247.24120	202753	NA	MALL	1	0	WMA	M	AHY	Lake Isom NWR (36.29727, -89.41389)			11/4/2020	1359	TNT5	TN	0.00001	0.99999	0.006301	0.006301	WMA	0.00001
TNT31	TN	2247-24173	X2247.24173	193246	NA	MALL	0.995	0.005	WMA	M	HY	Lake Isom NWR (36.29790, -89.41421)			11/18/2020	1309	TNT31	TN	0.022408	0.977592	0.018502	0.018502	WMA	0.017408
TNT29	TN	2247-24171	X2247.24171	202767	NA	MALL	0.979	0.014	WMA	F	AHY	Lake Isom NWR (36.29790, -89.41421)			11/18/2020	1182	TNT29	TN	0.01803	0.98197	0.016753	0.016753	WMA	0.00403
TNT30	TN	2247-24172	X2247.24172	193317	NA	MALL	0.988	0	WMA	M	AHY	Lake Isom NWR (36.29790, -89.41421)			11/18/2020	1291	TNT30	TN	0.015072	0.984928	0.01754	0.01754	WMA	0.015072
TNT28	TN	2247-24170	X2247.24170	202762	NA	MALL	0.986	0.005	WMA	F	AHY	Lake Isom NWR (36.29790, -89.41421)			11/18/2020	1164	TNT28	TN	0.004497	0.995503	0.012024	0.012024	WMA	0.000503
TNT32	TN	2247-24174	X2247.24174	193807	NA	MALL	1	0	WMA	M	AHY	Lake Isom NWR (36.29790, -89.41421)			11/18/2020	1283	TNT32	TN	0.00001	0.99999	0.008846	0.008846	WMA	0.00001
TNT33	TN	2247-24228	X2247.24228	NA	NA	MALL	1	0	WMA	M	AHY	Lake Isom NWR (36.29790, -89.41421)			11/18/2020	1269	TNT33	TN	0.00001	0.99999	0.004758	0.004758	WMA	0.00001
TNT141	TN	2247-24542	X2247.24542	202834	NA	MALL	0.779	0.203	HYBRID	M	ASY	Lake Lauderdale (35.90962, -89.38167)			1/16/2021	1433	TNT141	TN	0.214412	0.785588	0.032434	0.032434	HYBRID-LATE 2	0.011412
TNT135	TN	2247-24536	X2247.24536	202855	NA	MALL	0.937	0.063	WMA	M	AHY	Lake Lauderdale (35.90962, -89.38167)			1/14/2021	1332	TNT135	TN	0.057968	0.942032	0.024337	0.024337	HYBRID-LATE	0.005032
TNT132	TN	2247-24533	X2247.24533	202852	NA	MALL	0.939	0.051	WMA	F	AHY	Lake Lauderdale (35.90962, -89.38167)			1/14/2021	1188	TNT132	TN	0.056712	0.943288	0.019987	0.019987	HYBRID-LATE	0.005712
TNT143	TN	2247-24544	X2247.24544	202859	NA	MALL	0.958	0.035	WMA	F	AHY	Lake Lauderdale (35.90962, -89.38167)			1/16/2021	1069	TNT143	TN	0.04136	0.95864	0.017895	0.017895	WMA	0.00636
TNT138	TN	2247-24539	X2247.24539	202828	NA	MALL	0.98	0.02	WMA	F	AHY	Lake Lauderdale (35.90962, -89.38167)			1/14/2021	1125	TNT138	TN	0.031615	0.968385	0.020917	0.020917	WMA	0.011615
TNT133	TN	2247-24534	X2247.24534	202815	NA	MALL	0.976	0.024	WMA	M	AHY	Lake Lauderdale (35.90962, -89.38167)			1/14/2021	1280	TNT133	TN	0.025777	0.974223	0.017359	0.017359	WMA	0.001777
TNT136	TN	2247-24537	X2247.24537	202851	NA	MALL	0.984	0.011	WMA	M	ASY	Lake Lauderdale (35.90962, -89.38167)			1/14/2021	1400	TNT136	TN	0.020346	0.979654	0.016115	0.016115	WMA	0.009346
TNT144	TN	2247-24545	X2247.24545	202795	NA	MALL	0.977	0.013	WMA	M	ASY	Lake Lauderdale (35.90962, -89.38167)			1/16/2021	1266	TNT144	TN	0.017739	0.982261	0.014812	0.014812	WMA	0.004739
TNT142	TN	2247-24543	X2247.24543	202781	NA	MALL	0.99	0.01	WMA	F	AHY	Lake Lauderdale (35.90962, -89.38167)			1/16/2021	1124	TNT142	TN	0.010534	0.989466	0.015321	0.015321	WMA	0.000534
TNT140	TN	2247-24541	X2247.24541	202860	NA	MALL	1	0	WMA	M	ASY	Lake Lauderdale (35.90962, -89.38167)			1/16/2021	1197	TNT140	TN	0.00728	0.99272	0.008751	0.008751	WMA	0.00728
TNT134	TN	2247-24535	X2247.24535	202833	NA	MALL	0.99	0	WMA	F	AHY	Lake Lauderdale (35.90962, -89.38167)			1/14/2021	1080	TNT134	TN	0.00526	0.99474	0.015734	0.015734	WMA	0.00526
TNT137	TN	2247-24538	X2247.24538	202829	NA	MALL	1	0	WMA	F	ASY	Lake Lauderdale (35.90962, -89.38167)			1/14/2021	1050	TNT137	TN	0.00001	0.99999	0.009867	0.009867	WMA	0.00001
TNT139	TN	2247-24540	X2247.24540	202793	NA	MALL	1	0	WMA	M	AHY	Lake Lauderdale (35.90962, -89.38167)			1/16/2021	1152	TNT139	TN	0.00001	0.99999	0.001859	0.001859	WMA	0.00001
TNT10	TN	2247-24126	X2247.24126	202748	NA	MALL	0.832	0.166	HYBRID	M	AHY	Lake Lauderdale (35.9164219, -89.3845480)			11/4/2020	1345	TNT10	TN	0.172747	0.827253	0.034782	0.034782	HYBRID-LATE 6	0.006747
TNT11	TN	2247-24127	X2247.24127	202744	NA	MALL	0.952	0.048	WMA	F	HY	Lake Lauderdale (35.9164219, -89.3845480)			11/4/2020	1094	TNT11	TN	0.053036	0.946964	0.023295	0.023295	HYBRID-LATE	0.005036
TNT14	TN	2247-24130	X2247.24130	202742	NA	MALL	0.979	0.021	WMA	M	AHY	Lake Lauderdale (35.9164219, -89.3845480)			11/4/2020	1292	TNT14	TN	0.019089	0.980911	0.015105	0.015105	WMA	0.001911
TNT12	TN	2247-24128	X2247.24128	202743	NA	MALL	0.991	0.002	WMA	M	HY	Lake Lauderdale (35.9164219, -89.3845480)			11/4/2020	1383	TNT12	TN	0.011366	0.988634	0.017515	0.017515	WMA	0.009366
TNT15	TN	2247-24131	X2247.24131	202741	NA	MALL	0.983	0	WMA	M	AHY	Lake Lauderdale (35.9164219, -89.3845480)			11/4/2020	1367	TNT15	TN	0.007795	0.992205	0.014354	0.014354	WMA	0.007795
TNT13	TN	2247-24129	X2247.24129	202746	NA	MALL	0.992	0.008	WMA	M	HY	Lake Lauderdale (35.9164219, -89.3845480)			11/4/2020	1315	TNT13	TN	0.005901	0.994099	0.010206	0.010206	WMA	0.002099
TNT273	TN	2247-24893	X2247.24893	214265	NA	MALL	0.944	0.046	WMA	M	AHY	Lake Lauderdale Refuge (35.91086, -89.38238)			12/23/2021	1394	TNT273	TN	0.059888	0.940112	0.025024	0.025024	HYBRID-LATE	0.013888
TNT272	TN	2247-24892	X2247.24892	214256	NA	MALL	0.948	0.052	WMA	F	HY	Lake Lauderdale Refuge (35.91086, -89.38238)			12/23/2021	1145	TNT272	TN	0.0531	0.9469	0.021272	0.021272	HYBRID-LATE	0.0011
TNT279	TN	2247-24961	X2247.24961	214179	NA	MALL	0.951	0.041	WMA	M	ASY	Lake Lauderdale Refuge (35.91086, -89.38238)			1/12/2022	1289	TNT279	TN	0.046405	0.953595	0.017485	0.017485	HYBRID-LATE	0.005405
TNT266	TN	2247-24886	X2247.24886	214236	NA	MALL	0.951	0.049	WMA	M	AHY	Lake Lauderdale Refuge (35.91086, -89.38238)			12/19/2021	1346	TNT266	TN	0.038443	0.961557	0.019623	0.019623	WMA	0.010557
TNT274	TN	2247-24894	X2247.24894	202812	NA	MALL	0.954	0.043	WMA	M	AHY	Lake Lauderdale Refuge (35.91086, -89.38238)			12/23/2021	1444	TNT274	TN	0.037233	0.962767	0.018741	0.018741	WMA	0.005767
TNT269	TN	2247-24889	X2247.24889	203430	NA	MALL	0.953	0.03	WMA	M	AHY	Lake Lauderdale Refuge (35.91086, -89.38238)			12/19/2021	1321	TNT269	TN	0.036726	0.963274	0.021081	0.021081	WMA	0.006726
TNT270	TN	2247-24890	X2247.24890	214180	NA	MALL	0.961	0.031	WMA	M	AHY	Lake Lauderdale Refuge (35.91086, -89.38238)			12/19/2021	1610	TNT270	TN	0.035272	0.964728	0.021249	0.021249	WMA	0.004272
TNT277	TN	2247-24948	X2247.24948	214266	NA	MALL	0.977	0.014	WMA	F	SY	Lake Lauderdale Refuge (35.91086, -89.38238)			1/5/2022	997	TNT277	TN	0.031581	0.968419	0.016561	0.016561	WMA	0.017581
TNT265	TN	2247-24885	X2247.24885	214217	NA	MALL	0.974	0.026	WMA	F	AHY	Lake Lauderdale Refuge (35.91086, -89.38238)			12/19/2021	1147	TNT265	TN	0.02218	0.97782	0.01908	0.01908	WMA	0.00382
TNT276	TN	2247-24947	X2247.24947	214272	NA	MALL	0.974	0.006	WMA	F	SY	Lake Lauderdale Refuge (35.91086, -89.38238)			1/5/2022	1298	TNT276	TN	0.021681	0.978319	0.022336	0.022336	WMA	0.015681
TNT268	TN	2247-24888	X2247.24888	214170	NA	MALL	0.989	0.004	WMA	M	AHY	Lake Lauderdale Refuge (35.91086, -89.38238)			12/19/2021	1338	TNT268	TN	0.014503	0.985497	0.0119	0.0119	WMA	0.010503
TNT275	TN	2247-24937	X2247.24937	214196	NA	MALL	0.987	0.013	WMA	F	SY	Lake Lauderdale Refuge (35.91086, -89.38238)			1/4/2022	1191	TNT275	TN	0.012898	0.987102	0.016784	0.016784	WMA	0.000102
TNT271	TN	2247-24891	X2247.24891	214259	NA	MALL	0.987	0.002	WMA	M	AHY	Lake Lauderdale Refuge (35.91086, -89.38238)			12/19/2021	1440	TNT271	TN	0.011565	0.988435	0.013629	0.013629	WMA	0.009565
TNT280	TN	2247-24962	X2247.24962	210242	NA	MALL	0.997	0.003	WMA	M	SY	Lake Lauderdale Refuge (35.91086, -89.38238)			1/12/2022	1324	TNT280	TN	0.010377	0.989623	0.011686	0.011686	WMA	0.007377
TNT267	TN	2247-24887	X2247.24887	214209	NA	MALL	0.989	0.011	WMA	M	AHY	Lake Lauderdale Refuge (35.91086, -89.38238)			12/19/2021	1328	TNT267	TN	0.008741	0.991259	0.015571	0.015571	WMA	0.002259
TNT278	TN	2247-24960	X2247.24960	214214	NA	MALL	1	0	WMA	M	SY	Lake Lauderdale Refuge (35.91086, -89.38238)			1/12/2022	1248	TNT278	TN	0.006735	0.993265	0.008124	0.008124	WMA	0.006735
DOAR31	AR	2167-29718	X2167.29718	203095	1438354296	MALL	0.816	0.184	HYBRID	F	AHY	LeadFork			12/2/2020	1185	DOAR31	AR	0.182219	0.817781	0.037166	0.037166	HYBRID-LATE 5	0.001781
DOAR69	AR	2247-85660	X2247.85660	210246	1438354296	MALL	0.909	0.075	WMA	F	ASY	LeadFork			2/22/2021	1165	DOAR69	AR	0.087619	0.912381	0.025657	0.025657	HYBRID-LATE	0.012619
DOAR68	AR	2247-85657	X2247.85657	210257	1438354296	MALL	0.943	0.057	WMA	F	ASY	LeadFork			2/22/2021	1153	DOAR68	AR	0.063554	0.936446	0.025885	0.025885	HYBRID-LATE	0.006554
DOAR66	AR	2247-85672	X2247.85672	210264	1438354296	MALL	0.942	0.04	WMA	M	SY	LeadFork			2/22/2021	1091	DOAR66	AR	0.058668	0.941332	0.024445	0.024445	HYBRID-LATE	0.018668
DOAR03	AR	2167-29648	X2167.29648	203051	1438354296	MALL	0.949	0.05	WMA	M	AHY	LeadFork			11/7/2020		DOAR03	AR	0.053141	0.946859	0.017337	0.017337	HYBRID-LATE	0.003141
DOAR134	AR	2167-26321	X2167.26321	202736	1438354296	MALL	0.948	0.047	WMA	F	HY	LeadFork	35.05107	-91.36413	11/10/2021	1138	DOAR134	AR	0.052285	0.947715	0.02293	0.02293	HYBRID-LATE	0.005285
DOAR140	AR	2167-26328	X2167.26328	203082	1438354296	MALL	0.941	0.059	WMA	M	HY	LeadFork	35.05107	-91.36413	11/10/2021	1347	DOAR140	AR	0.049886	0.950114	0.023817	0.023817	HYBRID-LATE	0.009114
DOAR32	AR	2167-29715	X2167.29715	203061	1438354296	MALL	0.944	0.043	WMA	M	AHY	LeadFork			12/2/2020	1147	DOAR32	AR	0.049352	0.950648	0.017364	0.017364	HYBRID-LATE	0.006352
DOAR60	AR	2167-29899	X2167.29899	203048	1438354296	MALL	0.956	0.044	WMA	F	HY	LeadFork			12/2/2020	1140	DOAR60	AR	0.046041	0.953959	0.021356	0.021356	HYBRID-LATE	0.002041
DOAR37	AR	2167-29642	X2167.29642	203050	1438354296	MALL	0.943	0.057	WMA	F	AHY	LeadFork			11/7/2020	998	DOAR37	AR	0.045773	0.954227	0.021949	0.021949	HYBRID-LATE	0.011227
DOAR04	AR	2167-29719	X2167.29719	203059	1438354296	MALL	0.971	0.029	WMA	M	U	LeadFork			12/2/2020		DOAR04	AR	0.040227	0.959773	0.020587	0.020587	WMA	0.011227
DOAR138	AR	2167-26325	X2167.26325	193709	1438354296	MALL	0.957	0.026	WMA	M	HY	LeadFork	35.05107	-91.36413	11/10/2021	1135	DOAR138	AR	0.036327	0.963673	0.019414	0.019414	WMA	0.010327
DOAR38	AR	2167-29644	X2167.29644	203056	1438354296	MALL	0.966	0.034	WMA	F	AHY	LeadFork			11/7/2020	1200	DOAR38	AR	0.033847	0.966153	0.015991	0.015991	WMA	0.000153
DOAR22	AR	2167-29712	X2167.29712	203052	1438354296	MALL	0.977	0.023	WMA	M	AHY	LeadFork			12/2/2020	1400	DOAR22	AR	0.033139	0.966861	0.016364	0.016364	WMA	0.010139
DOAR17	AR	2167-29574	X2167.29574	NA	1438354296	MALL	0.967	0.027	WMA	F	AHY	LeadFork			11/7/2020	1109	DOAR17	AR	0.032522	0.967478	0.014712	0.014712	WMA	0.005522
DOAR14	AR	2167-29583	X2167.29583	203060	1438354296	MALL	0.969	0.025	WMA	M	AHY	LeadFork			11/7/2020		DOAR14	AR	0.02293	0.97707	0.01595	0.01595	WMA	0.00207
DOAR30	AR	2167-29576	X2167.29576	203057	1438354296	MALL	0.972	0.013	WMA	M	AHY	LeadFork			11/7/2020	1323	DOAR30	AR	0.022838	0.977162	0.013701	0.013701	WMA	0.009838
DOAR137	AR	2167-26324	X2167.26324	203084	1438354296	MALL	0.977	0.023	WMA	M	HY	LeadFork	35.05107	-91.36413	11/10/2021	1347	DOAR137	AR	0.020038	0.979962	0.015193	0.015193	WMA	0.002962
DOAR136	AR	2167-26323	X2167.26323	203070	1438354296	MALL	0.983	0.017	WMA	F	AHY	LeadFork	35.05107	-91.36413	11/10/2021	962	DOAR136	AR	0.019758	0.980242	0.016069	0.016069	WMA	0.002758
DOAR47	AR	2167-29711	X2167.29711	203090	1438354296	MALL	0.983	0.005	WMA	M	AHY	LeadFork			12/2/2020	1406	DOAR47	AR	0.014794	0.985206	0.015814	0.015814	WMA	0.009794
DOAR70	AR	2247-85677	X2247.85677	210247	1438354296	MALL	0.98	0.017	WMA	M	ASY	LeadFork			2/22/2021	1197	DOAR70	AR	0.013064	0.986936	0.016804	0.016804	WMA	0.003936
DOAR45	AR	2167-29643	X2167.29643	203065	1438354296	MALL	0.994	0.006	WMA	M	AHY	LeadFork			11/7/2020	1334	DOAR45	AR	0.007316	0.992684	0.011794	0.011794	WMA	0.001316
DOAR25	AR	2167-29633	X2167.29633	203053	1438354296	MALL	0.992	0.007	WMA	M	AHY	LeadFork			11/7/2020		DOAR25	AR	0.007222	0.992778	0.009006	0.009006	WMA	0.000222
DOAR33	AR	2167-29716	X2167.29716	203089	1438354296	MALL	0.987	0.003	WMA	F	AHY	LeadFork			12/2/2020	1241	DOAR33	AR	0.005428	0.994572	0.013141	0.013141	WMA	0.002428
DOAR27	AR	2167-29647	X2167.29647	203063	1438354296	MALL	0.991	0	WMA	F	AHY	LeadFork			11/7/2020	1158	DOAR27	AR	0.001083	0.998917	0.013506	0.013506	WMA	0.001083
DOAR12	AR	2167-29616	X2167.29616	203062	1438354296	MALL	0.958	0	WMA	F	AHY	LeadFork			11/7/2020		DOAR12	AR	0.00001	0.99999	0.008083	0.008083	WMA	0.00001
DOAR135	AR	2167-26322	X2167.26322	203094	1438354296	MALL	1	0	WMA	F	AHY	LeadFork	35.05107	-91.36413	11/10/2021	1140	DOAR135	AR	0.00001	0.99999	0.008712	0.008712	WMA	0.00001
DOAR139	AR	2167-26327	X2167.26327	203083	1438354296	MALL	0.996	0	WMA	M	AHY	LeadFork	35.05107	-91.36413	11/10/2021	1235	DOAR139	AR	0.00001	0.99999	0.007851	0.007851	WMA	0.00001
DOAR18	AR	2167-29698	X2167.29698	201805	1438354296	MALL	1	0	WMA	F	HY	LeadFork			12/2/2020	1232	DOAR18	AR	0.00001	0.99999	0.009375	0.009375	WMA	0.00001
DOAR53	AR	2167-29710	X2167.29710	NA	1438354296	MALL	1	0	WMA	M	AHY	LeadFork			12/2/2020	1502	DOAR53	AR	0.00001	0.99999	0.009467	0.009467	WMA	0.00001
DOAR62	AR	2167-29900	X2167.29900	203055	1438354296	MALL	1	0	WMA	F	AHY	LeadFork			12/2/2020	1193	DOAR62	AR	0.00001	0.99999	0.011476	0.011476	WMA	0.00001
DOAR71	AR	2247-85675	X2247.85675	210266	1438354296	MALL	0.999	0	WMA	M	SY	LeadFork			2/22/2021	1153	DOAR71	AR	0.00001	0.99999	0.008712	0.008712	WMA	0.00001
TNT164	TN	2247-24638	X2247.24638	210236	NA	MALL	0.928	0.072	WMA	M	AHY	Phillippy (36.477855, -89.364106)			11/7/2021	1139	TNT164	TN	0.077264	0.922736	0.019381	0.019381	HYBRID-LATE	0.005264
TNT147	TN	2247-24620	X2247.24620	214237	NA	MALL	0.925	0.075	WMA	M	AHY	Phillippy (36.477855, -89.364106)			11/7/2021	1233	TNT147	TN	0.070585	0.929415	0.019177	0.019177	HYBRID-LATE	0.004415
TNT160	TN	2247-24634	X2247.24634	214167	NA	MALL	0.931	0.064	WMA	F	AHY	Phillippy (36.477855, -89.364106)			11/7/2021	1065	TNT160	TN	0.070057	0.929943	0.023455	0.023455	HYBRID-LATE	0.006057
TNT152	TN	2247-24625	X2247.24625	214223	NA	MALL	0.918	0.022	WMA	M	AHY	Phillippy (36.477855, -89.364106)			11/7/2021	1311	TNT152	TN	0.044515	0.955485	0.019303	0.019303	HYBRID-LATE	0.022515
TNT154	TN	2247-24628	X2247.24628	214239	NA	MALL	0.97	0.026	WMA	M	AHY	Phillippy (36.477855, -89.364106)			11/7/2021	1329	TNT154	TN	0.031015	0.968985	0.020029	0.020029	WMA	0.005015
TNT167	TN	2247-24641	X2247.24641	202827	NA	MALL	0.978	0.019	WMA	F	AHY	Phillippy (36.477855, -89.364106)			11/7/2021	1014	TNT167	TN	0.030524	0.969476	0.019179	0.019179	WMA	0.011524
TNT179	TN	2247-24654	X2247.24654	214205	NA	MALL	0.973	0.027	WMA	M	AHY	Phillippy (36.477855, -89.364106)			11/7/2021	1199	TNT179	TN	0.029786	0.970214	0.01899	0.01899	WMA	0.002786
TNT161	TN	2247-24635	X2247.24635	214206	NA	MALL	0.961	0.018	WMA	M	AHY	Phillippy (36.477855, -89.364106)			11/7/2021	1392	TNT161	TN	0.027988	0.972012	0.013759	0.013759	WMA	0.009988
TNT153	TN	2247-24627	X2247.24627	214207	NA	MALL	0.976	0.017	WMA	M	AHY	Phillippy (36.477855, -89.364106)			11/7/2021	1180	TNT153	TN	0.027032	0.972968	0.015492	0.015492	WMA	0.010032
TNT145	TN	2247-24618	X2247.24618	214225	NA	MALL	0.989	0.011	WMA	F	AHY	Phillippy (36.477855, -89.364106)			11/7/2021	1031	TNT145	TN	0.024822	0.975178	0.015619	0.015619	WMA	0.013822
TNT157	TN	2247-24631	X2247.24631	210242	NA	MALL	0.972	0.024	WMA	F	AHY	Phillippy (36.477855, -89.364106)			11/7/2021	1071	TNT157	TN	0.023897	0.976103	0.016813	0.016813	WMA	0.000103
TNT163	TN	2247-24637	X2247.24637	203430	NA	MALL	0.974	0.008	WMA	F	AHY	Phillippy (36.477855, -89.364106)			11/7/2021	1014	TNT163	TN	0.018961	0.981039	0.014857	0.014857	WMA	0.010961
TNT177	TN	2247-24652	X2247.24652	214275	NA	MALL	0.988	0.012	WMA	M	AHY	Phillippy (36.477855, -89.364106)			11/7/2021	1189	TNT177	TN	0.018665	0.981335	0.012087	0.012087	WMA	0.006665
TNT155	TN	2247-24629	X2247.24629	214187	NA	MALL	0.969	0.022	WMA	M	AHY	Phillippy (36.477855, -89.364106)			11/7/2021	1195	TNT155	TN	0.017829	0.982171	0.016462	0.016462	WMA	0.004171
TNT175	TN	2247-24650	X2247.24650	214200	NA	MALL	0.978	0.009	WMA	M	AHY	Phillippy (36.477855, -89.364106)			11/7/2021	1270	TNT175	TN	0.0174	0.9826	0.015444	0.015444	WMA	0.0084
TNT169	TN	2247-24643	X2247.24643	214228	NA	MALL	0.972	0	WMA	M	AHY	Phillippy (36.477855, -89.364106)			11/7/2021	1050	TNT169	TN	0.016285	0.983715	0.01374	0.01374	WMA	0.016285
TNT149	TN	2247-24622	X2247.24622	214216	NA	MALL	0.974	0.011	WMA	M	AHY	Phillippy (36.477855, -89.364106)			11/7/2021	1205	TNT149	TN	0.01548	0.98452	0.01426	0.01426	WMA	0.00448
TNT150	TN	2247-24623	X2247.24623	202846	NA	MALL	0.993	0.006	WMA	M	AHY	Phillippy (36.477855, -89.364106)			11/7/2021	1269	TNT150	TN	0.011305	0.988695	0.013534	0.013534	WMA	0.005305
TNT170	TN	2247-24644	X2247.24644	214192	NA	MALL	0.99	0.01	WMA	M	AHY	Phillippy (36.477855, -89.364106)			11/7/2021	1158	TNT170	TN	0.010472	0.989528	0.013163	0.013163	WMA	0.000472
TNT172	TN	2247-24646	X2247.24646	214229	NA	MALL	0.992	0.007	WMA	M	AHY	Phillippy (36.477855, -89.364106)			11/7/2021	1128	TNT172	TN	0.008618	0.991382	0.010771	0.010771	WMA	0.001618
TNT148	TN	2247-24621	X2247.24621	214243	NA	MALL	0.996	0.004	WMA	M	AHY	Phillippy (36.477855, -89.364106)			11/7/2021	1362	TNT148	TN	0.00572	0.99428	0.013492	0.013492	WMA	0.00172
TNT166	TN	2247-24640	X2247.24640	202788	NA	MALL	1	0	WMA	M	AHY	Phillippy (36.477855, -89.364106)			11/7/2021	1170	TNT166	TN	0.000235	0.999765	0.012871	0.012871	WMA	0.000235
TNT146	TN	2247-24619	X2247.24619	214185	NA	MALL	1	0	WMA	M	AHY	Phillippy (36.477855, -89.364106)			11/7/2021	1298	TNT146	TN	0.00001	0.99999	0.000962	0.000962	WMA	0.00001
TNT151	TN	2247-24624	X2247.24624	214164	NA	MALL	0.988	0	WMA	M	AHY	Phillippy (36.477855, -89.364106)			11/7/2021	1114	TNT151	TN	0.00001	0.99999	0.008113	0.008113	WMA	0.00001
TNT156	TN	2247-24630	X2247.24630	210243	NA	MALL	1	0	WMA	M	AHY	Phillippy (36.477855, -89.364106)			11/7/2021	1280	TNT156	TN	0.00001	0.99999	0.010472	0.010472	WMA	0.00001
TNT158	TN	2247-24632	X2247.24632	203427	NA	MALL	1	0	WMA	M	AHY	Phillippy (36.477855, -89.364106)			11/7/2021	1298	TNT158	TN	0.00001	0.99999	0.009281	0.009281	WMA	0.00001
TNT159	TN	2247-24633	X2247.24633	210380	NA	MALL	1	0	WMA	M	AHY	Phillippy (36.477855, -89.364106)			11/7/2021	1049	TNT159	TN	0.00001	0.99999	0.006953	0.006953	WMA	0.00001
TNT162	TN	2247-24636	X2247.24636	202786	NA	MALL	0.979	0	WMA	M	AHY	Phillippy (36.477855, -89.364106)			11/7/2021	1285	TNT162	TN	0.00001	0.99999	0.008937	0.008937	WMA	0.00001
TNT165	TN	2247-24639	X2247.24639	214168	NA	MALL	1	0	WMA	M	AHY	Phillippy (36.477855, -89.364106)			11/7/2021	1280	TNT165	TN	0.00001	0.99999	0.010284	0.010284	WMA	0.00001
TNT168	TN	2247-24642	X2247.24642	214271	NA	MALL	1	0	WMA	M	AHY	Phillippy (36.477855, -89.364106)			11/7/2021	1279	TNT168	TN	0.00001	0.99999	0.003322	0.003322	WMA	0.00001
TNT171	TN	2247-24645	X2247.24645	214189	NA	MALL	0.993	0	WMA	M	AHY	Phillippy (36.477855, -89.364106)			11/7/2021	1189	TNT171	TN	0.00001	0.99999	0.001416	0.001416	WMA	0.00001
TNT173	TN	2247-24647	X2247.24647	214162	NA	MALL	0.992	0	WMA	M	HY	Phillippy (36.477855, -89.364106)			11/7/2021	1038	TNT173	TN	0.00001	0.99999	0.008704	0.008704	WMA	0.00001
TNT174	TN	2247-24649	X2247.24649	214293	NA	MALL	1	0	WMA	M	AHY	Phillippy (36.477855, -89.364106)			11/7/2021	1196	TNT174	TN	0.00001	0.99999	0	0	WMA	0.00001
TNT176	TN	2247-24651	X2247.24651	214191	NA	MALL	1	0	WMA	F	AHY	Phillippy (36.477855, -89.364106)			11/7/2021	1059	TNT176	TN	0.00001	0.99999	0.004097	0.004097	WMA	0.00001
TNT178	TN	2247-24653	X2247.24653	214201	NA	MALL	1	0	WMA	M	AHY	Phillippy (36.477855, -89.364106)			11/7/2021	1066	TNT178	TN	0.00001	0.99999	0.005535	0.005535	WMA	0.00001
DOAR59	AR	2167-24956	X2167.24956	203720	NA	MALL	0.95	0.025	WMA	M	ASY	TwoRivers			3/1/2020	1239	DOAR59	AR	0.034082	0.965918	0.019699	0.019699	WMA	0.009082
DOAR07	AR	2167-24954	X2167.24954	203719	NA	MALL	0.973	0.006	WMA	M	SY	TwoRivers			3/1/2020	1464	DOAR07	AR	0.023015	0.976985	0.017944	0.017944	WMA	0.017015
DOAR52	AR	2167-24965	X2167.24965	203723	NA	MALL	0.985	0.003	WMA	F	ASY	TwoRivers			3/1/2020	1165	DOAR52	AR	0.015511	0.984489	0.016833	0.016833	WMA	0.012511
DOAR43	AR	2167-24959	X2167.24959	203718	NA	MALL	0.993	0	WMA	F	ASY	TwoRivers			3/1/2020	1454	DOAR43	AR	0.001231	0.998769	0.011278	0.011278	WMA	0.001231
DOAR54	AR	2167-24943	X2167.24943	203721	NA	MALL	0.994	0	WMA	M	ASY	TwoRivers			3/1/2020	1202	DOAR54	AR	0.00001	0.99999	0.008187	0.008187	WMA	0.00001
DOAR61	AR	2167-24957	X2167.24957	203724	NA	MALL	0.994	0	WMA	F	SY	TwoRivers			3/1/2020	1228	DOAR61	AR	0.00001	0.99999	0.005744	0.005744	WMA	0.00001
DOAR64	AR	2167-24949	X2167.24949	203722	NA	MALL	0.987	0	WMA	M	ASY	TwoRivers			3/1/2020	1390	DOAR64	AR	0.00001	0.99999	0.006047	0.006047	WMA	0.00001
TNT98	TN	2247-24459	X2247.24459	202822	NA	MALL	0.765	0.205	HYBRID	F	HY	White Lake (36.11451, -89.56300)			12/16/2020	1143	TNT98	TN	0.232592	0.767408	0.032706	0.032706	HYBRID-LATE 9	0.027592
TNT83	TN	2247-24349	X2247.24349	193290	NA	MALL	0.862	0.133	HYBRID	F	HY	White Lake (36.11451, -89.56300)			12/1/2020	1078	TNT83	TN	0.143984	0.856016	0.027184	0.027184	HYBRID-LATE 8	0.010984
TNT103	TN	2247-24395	X2247.24395	203426	NA	MALL	0.896	0.083	HYBRID	F	HY	White Lake (36.11451, -89.56300)			12/14/2020	1301	TNT103	TN	0.08263	0.91737	0.026783	0.026783	HYBRID-LATE	0.00037
TNT108	TN	2247-24408	X2247.24408	203427	NA	MALL	0.917	0.083	WMA	F	HY	White Lake (36.11451, -89.56300)			12/14/2020	1122	TNT108	TN	0.069927	0.930073	0.026931	0.026931	HYBRID-LATE	0.013073
TNT73	TN	2247-24330	X2247.24330	202789	NA	MALL	0.92	0.063	WMA	F	HY	White Lake (36.11451, -89.56300)			12/1/2020	1169	TNT73	TN	0.064353	0.935647	0.018573	0.018573	HYBRID-LATE	0.001353
TNT61	TN	2247-24310	X2247.24310	202820	NA	MALL	0.934	0.066	WMA	F	AHY	White Lake (36.11451, -89.56300)			12/1/2020	1372	TNT61	TN	0.063662	0.936338	0.023248	0.023248	HYBRID-LATE	0.002338
TNT71	TN	2247-24322	X2247.24322	202815	NA	MALL	0.944	0.055	WMA	F	HY	White Lake (36.11451, -89.56300)			12/1/2020	1060	TNT71	TN	0.062087	0.937913	0.018899	0.018899	HYBRID-LATE	0.007087
TNT97	TN	2247-24457	X2247.24457	NA	NA	MALL	0.941	0.048	WMA	F	HY	White Lake (36.11451, -89.56300)			12/16/2020	1104	TNT97	TN	0.058907	0.941093	0.024943	0.024943	HYBRID-LATE	0.010907
TNT65	TN	2247-24315	X2247.24315	202816	NA	MALL	0.947	0.053	WMA	F	HY	White Lake (36.11451, -89.56300)			12/1/2020	1038	TNT65	TN	0.048383	0.951617	0.024551	0.024551	HYBRID-LATE	0.004617
TNT81	TN	2247-24344	X2247.24344	193307	NA	MALL	0.946	0.054	WMA	F	HY	White Lake (36.11451, -89.56300)			12/1/2020	1059	TNT81	TN	0.04829	0.95171	0.023393	0.023393	HYBRID-LATE	0.00571
TNT72	TN	2247-24328	X2247.24328	202811	NA	MALL	0.957	0.033	WMA	F	HY	White Lake (36.11451, -89.56300)			12/1/2020	1081	TNT72	TN	0.045539	0.954461	0.021825	0.021825	HYBRID-LATE	0.012539
TNT96	TN	2247-24455	X2247.24455	202826	NA	MALL	0.954	0.031	WMA	F	HY	White Lake (36.11451, -89.56300)			12/16/2020	1194	TNT96	TN	0.043702	0.956298	0.017256	0.017256	HYBRID-LATE	0.012702
TNT62	TN	2247-24311	X2247.24311	202819	NA	MALL	0.953	0.027	WMA	F	AHY	White Lake (36.11451, -89.56300)			12/1/2020	1200	TNT62	TN	0.042283	0.957717	0.025444	0.025444	HYBRID-LATE	0.015283
TNT110	TN	2247-24463	X2247.24463	202824	NA	MALL	0.957	0.029	WMA	F	HY	White Lake (36.11451, -89.56300)			12/16/2020	1306	TNT110	TN	0.039436	0.960564	0.01498	0.01498	WMA	0.010436
TNT78	TN	2247-24338	X2247.24338	193271	NA	MALL	0.947	0.037	WMA	F	AHY	White Lake (36.11451, -89.56300)			12/1/2020	1025	TNT78	TN	0.039103	0.960897	0.016346	0.016346	WMA	0.002103
TNT100	TN	2247-24389	X2247.24389	202843	NA	MALL	0.965	0.024	WMA	F	AHY	White Lake (36.11451, -89.56300)			12/14/2020	1147	TNT100	TN	0.030258	0.969742	0.018201	0.018201	WMA	0.006258
TNT101	TN	2247-24392	X2247.24392	203425	NA	MALL	0.962	0.034	WMA	F	HY	White Lake (36.11451, -89.56300)			12/14/2020	1101	TNT101	TN	0.029716	0.970284	0.017109	0.017109	WMA	0.004284
TNT109	TN	2247-24460	X2247.24460	202827	NA	MALL	0.974	0.026	WMA	F	AHY	White Lake (36.11451, -89.56300)			12/16/2020	1195	TNT109	TN	0.02726	0.97274	0.015315	0.015315	WMA	0.00126
TNT74	TN	2247-24333	X2247.24333	202796	NA	MALL	0.974	0.021	WMA	F	AHY	White Lake (36.11451, -89.56300)			12/1/2020	1052	TNT74	TN	0.022437	0.977563	0.01385	0.01385	WMA	0.001437
TNT76	TN	2247-24335	X2247.24335	202782	NA	MALL	0.984	0.016	WMA	F	HY	White Lake (36.11451, -89.56300)			12/1/2020	1203	TNT76	TN	0.021794	0.978206	0.018459	0.018459	WMA	0.005794
TNT80	TN	2247-24342	X2247.24342	NA	NA	MALL	0.967	0.014	WMA	F	HY	White Lake (36.11451, -89.56300)			12/1/2020	-	TNT80	TN	0.021041	0.978959	0.014535	0.014535	WMA	0.007041
TNT70	TN	2247-24320	X2247.24320	202812	NA	MALL	0.985	0.011	WMA	F	HY	White Lake (36.11451, -89.56300)			12/1/2020	1042	TNT70	TN	0.020909	0.979091	0.014925	0.014925	WMA	0.009909
TNT102	TN	2247-24394	X2247.24394	202849	NA	MALL	0.975	0.016	WMA	F	HY	White Lake (36.11451, -89.56300)			12/14/2020	1143	TNT102	TN	0.020115	0.979885	0.020202	0.020202	WMA	0.004115
TNT106	TN	2247-24403	X2247.24403	202856	NA	MALL	0.99	0.01	WMA	F	AHY	White Lake (36.11451, -89.56300)			12/14/2020	1310	TNT106	TN	0.016597	0.983403	0.011842	0.011842	WMA	0.006597
TNT105	TN	2247-24400	X2247.24400	203430	NA	MALL	0.993	0.007	WMA	F	HY	White Lake (36.11451, -89.56300)			12/14/2020	1244	TNT105	TN	0.013153	0.986847	0.016521	0.016521	WMA	0.006153
TNT69	TN	2247-24319	X2247.24319	NA	NA	MALL	0.988	0.012	WMA	F	HY	White Lake (36.11451, -89.56300)			12/1/2020	1030	TNT69	TN	0.01169	0.98831	0.017049	0.017049	WMA	0.00031
TNT75	TN	2247-24334	X2247.24334	202806	NA	MALL	0.987	0	WMA	F	AHY	White Lake (36.11451, -89.56300)			12/1/2020	1132	TNT75	TN	0.010026	0.989974	0.010899	0.010899	WMA	0.010026
TNT99	TN	2247-24388	X2247.24388	202862	NA	MALL	0.98	0.02	WMA	F	AHY	White Lake (36.11451, -89.56300)			12/14/2020	1128	TNT99	TN	0.009481	0.990519	0.016476	0.016476	WMA	0.010519
TNT107	TN	2247-24404	X2247.24404	202844	NA	MALL	0.995	0.005	WMA	F	HY	White Lake (36.11451, -89.56300)			12/14/2020	1171	TNT107	TN	0.001551	0.998449	0.011633	0.011633	WMA	0.003449
TNT104	TN	2247-24396	X2247.24396	202857	NA	MALL	1	0	WMA	F	HY	White Lake (36.11451, -89.56300)			12/14/2020	1128	TNT104	TN	0.00001	0.99999	0.006264	0.006264	WMA	0.00001
TNT63	TN	2247-24312	X2247.24312	202790	NA	MALL	1	0	WMA	F	HY	White Lake (36.11451, -89.56300)			12/1/2020	1082	TNT63	TN	0.00001	0.99999	0.006266	0.006266	WMA	0.00001
TNT64	TN	2247-24313	X2247.24313	202818	NA	MALL	1	0	WMA	F	HY	White Lake (36.11451, -89.56300)			12/1/2020	1061	TNT64	TN	0.00001	0.99999	0.007273	0.007273	WMA	0.00001
TNT66	TN	2247-24316	X2247.24316	202814	NA	MALL	1	0	WMA	F	HY	White Lake (36.11451, -89.56300)			12/1/2020	1173	TNT66	TN	0.00001	0.99999	0.008664	0.008664	WMA	0.00001
TNT67	TN	2247-24317	X2247.24317	202784	NA	MALL	1	0	WMA	F	AHY	White Lake (36.11451, -89.56300)			12/1/2020	1112	TNT67	TN	0.00001	0.99999	0.007328	0.007328	WMA	0.00001
TNT68	TN	2247-24318	X2247.24318	202797	NA	MALL	1	0	WMA	F	HY	White Lake (36.11451, -89.56300)			12/1/2020	1189	TNT68	TN	0.00001	0.99999	0.000273	0.000273	WMA	0.00001
TNT77	TN	2247-24337	X2247.24337	193295	NA	MALL	0.997	0	WMA	F	AHY	White Lake (36.11451, -89.56300)			12/1/2020	1135	TNT77	TN	0.00001	0.99999	0.007523	0.007523	WMA	0.00001
TNT79	TN	2247-24339	X2247.24339	193333	NA	MALL	0.993	0	WMA	F	HY	White Lake (36.11451, -89.56300)			12/1/2020	1096	TNT79	TN	0.00001	0.99999	0.004348	0.004348	WMA	0.00001
TNT82	TN	2247-24345	X2247.24345	193252	NA	MALL	0.988	0	WMA	F	HY	White Lake (36.11451, -89.56300)			12/1/2020	1010	TNT82	TN	0.00001	0.99999	0.007454	0.007454	WMA	0.00001
TNT27	TN	2247-24168	X2247.24168	193320	NA	MALL	0.763	0.237	HYBRID	M	AHY	White Lake (36.12013, -89.55775)			11/16/2020	1176	TNT27	TN	0.223461	0.776539	0.036765	0.036765	HYBRID-LATE 7	0.013539
TNT208	TN	2247-24680	X2247.24680	214230	NA	MALL	0.832	0.168	HYBRID	M	AHY	White Lake (36.12013, -89.55775)			12/3/2021	1491	TNT208	TN	0.16804	0.83196	0.029907	0.029907	HYBRID-LATE 4	4.00E-05
TNT209	TN	2247-24681	X2247.24681	214172	NA	MALL	0.881	0.119	HYBRID	M	AHY	White Lake (36.12013, -89.55775)			12/3/2021	1331	TNT209	TN	0.124167	0.875833	0.023	0.023	HYBRID-LATE	0.005167
TNT202	TN	2247-24674	X2247.24674	214267	NA	MALL	0.878	0.109	HYBRID	F	HY	White Lake (36.12013, -89.55775)			12/3/2021	1039	TNT202	TN	0.111479	0.888521	0.028191	0.028191	HYBRID-LATE	0.002479
TNT205	TN	2247-24677	X2247.24677	214218	NA	MALL	0.886	0.114	HYBRID	M	HY	White Lake (36.12013, -89.55775)			12/3/2021	1298	TNT205	TN	0.101476	0.898524	0.028059	0.028059	HYBRID-LATE	0.012524
TNT18	TN	2247-24159	X2247.24159	202749	NA	MALL	0.889	0.097	HYBRID	F	AHY	White Lake (36.12013, -89.55775)			11/16/2020	1026	TNT18	TN	0.095772	0.904228	0.02819	0.02819	HYBRID-LATE	0.001228
TNT37	TN	2247-24180	X2247.24180	202764	NA	MALL	0.905	0.089	WMA	F	HY	White Lake (36.12013, -89.55775)			11/20/2020	1129	TNT37	TN	0.091643	0.908357	0.024801	0.024801	HYBRID-LATE	0.002643
TNT197	TN	2247-24818	X2247.24818	214231	NA	MALL	0.933	0.059	WMA	M	AHY	White Lake (36.12013, -89.55775)			11/13/2021	1384	TNT197	TN	0.072001	0.927999	0.025136	0.025136	HYBRID-LATE	0.013001
TNT45	TN	2247-24188	X2247.24188	202776	NA	MALL	0.931	0.056	WMA	M	HY	White Lake (36.12013, -89.55775)			11/20/2020	1228	TNT45	TN	0.067243	0.932757	0.021522	0.021522	HYBRID-LATE	0.011243
TNT195	TN	2247-24816	X2247.24816	202858	NA	MALL	0.947	0.053	WMA	M	AHY	White Lake (36.12013, -89.55775)			11/13/2021	1492	TNT195	TN	0.061668	0.938332	0.018452	0.018452	HYBRID-LATE	0.008668
TNT20	TN	2247-24161	X2247.24161	202750	NA	MALL	0.941	0.059	WMA	F	HY	White Lake (36.12013, -89.55775)			11/16/2020	1009	TNT20	TN	0.060838	0.939162	0.016974	0.016974	HYBRID-LATE	0.001838
TNT183	TN	2247-24804	X2247.24804	214252	NA	MALL	0.95	0.05	WMA	M	AHY	White Lake (36.12013, -89.55775)			11/13/2021	1255	TNT183	TN	0.049434	0.950566	0.025586	0.025586	HYBRID-LATE	0.000566
TNT246	TN	2247-24914	X2247.24914	214264	NA	MALL	0.942	0.042	WMA	M	HY	White Lake (36.12013, -89.55775)			12/8/2021	1225	TNT246	TN	0.046891	0.953109	0.016692	0.016692	HYBRID-LATE	0.004891
TNT187	TN	2247-24808	X2247.24808	214215	NA	MALL	0.946	0.028	WMA	F	AHY	White Lake (36.12013, -89.55775)			11/13/2021	1104	TNT187	TN	0.045663	0.954337	0.020388	0.020388	HYBRID-LATE	0.017663
TNT210	TN	2247-24682	X2247.24682	214258	NA	MALL	0.957	0.043	WMA	M	AHY	White Lake (36.12013, -89.55775)			12/3/2021	1264	TNT210	TN	0.045147	0.954853	0.019752	0.019752	HYBRID-LATE	0.002147
TNT192	TN	2247-24813	X2247.24813	214160	NA	MALL	0.965	0.035	WMA	M	AHY	White Lake (36.12013, -89.55775)			11/13/2021	1359	TNT192	TN	0.042143	0.957857	0.020478	0.020478	WMA	0.007143
TNT42	TN	2247-24185	X2247.24185	193240	NA	MALL	0.961	0.039	WMA	M	AHY	White Lake (36.12013, -89.55775)			11/20/2020	1290	TNT42	TN	0.038922	0.961078	0.022179	0.022179	WMA	7.80E-05
TNT46	TN	2247-24189	X2247.24189	193244	NA	MALL	0.96	0.039	WMA	M	AHY	White Lake (36.12013, -89.55775)			11/20/2020	1329	TNT46	TN	0.038457	0.961543	0.018871	0.018871	WMA	0.000543
TNT207	TN	2247-24679	X2247.24679	214232	NA	MALL	0.976	0.024	WMA	M	HY	White Lake (36.12013, -89.55775)			12/3/2021	1238	TNT207	TN	0.037791	0.962209	0.018558	0.018558	WMA	0.013791
TNT196	TN	2247-24817	X2247.24817	214195	NA	MALL	0.975	0.025	WMA	M	HY	White Lake (36.12013, -89.55775)			11/13/2021	1140	TNT196	TN	0.03504	0.96496	0.020153	0.020153	WMA	0.01004
TNT190	TN	2247-24811	X2247.24811	214197	NA	MALL	0.966	0.032	WMA	F	AHY	White Lake (36.12013, -89.55775)			11/13/2021	1173	TNT190	TN	0.034478	0.965522	0.017802	0.017802	WMA	0.002478
TNT243	TN	2247-24700	X2247.24700	214163	NA	MALL	0.963	0.029	WMA	F	HY	White Lake (36.12013, -89.55775)			12/8/2021	1096	TNT243	TN	0.033462	0.966538	0.023784	0.023784	WMA	0.004462
TNT36	TN	2247-24179	X2247.24179	202761	NA	MALL	0.981	0.019	WMA	F	HY	White Lake (36.12013, -89.55775)			11/20/2020	1125	TNT36	TN	0.032533	0.967467	0.020062	0.020062	WMA	0.013533
TNT182	TN	2247-24803	X2247.24803	214273	NA	MALL	0.967	0.03	WMA	M	AHY	White Lake (36.12013, -89.55775)			11/13/2021	1322	TNT182	TN	0.030729	0.969271	0.01981	0.01981	WMA	0.000729
TNT200	TN	2247-24656	X2247.24656	214177	NA	MALL	0.982	0.018	WMA	F	AHY	White Lake (36.12013, -89.55775)			11/19/2021	1293	TNT200	TN	0.030194	0.969806	0.020676	0.020676	WMA	0.012194
TNT44	TN	2247-24187	X2247.24187	202775	NA	MALL	0.974	0.025	WMA	M	AHY	White Lake (36.12013, -89.55775)			11/20/2020	1362	TNT44	TN	0.029846	0.970154	0.017632	0.017632	WMA	0.004846
TNT55	TN	2247-24239	X2247.24239	202777	NA	MALL	0.976	0.02	WMA	F	HY	White Lake (36.12013, -89.55775)			11/20/2020	999	TNT55	TN	0.02893	0.97107	0.018419	0.018419	WMA	0.00893
TNT244	TN	2247-24906	X2247.24906	214188	NA	MALL	0.957	0.018	WMA	F	AHY	White Lake (36.12013, -89.55775)			12/8/2021	1144	TNT244	TN	0.028583	0.971417	0.019138	0.019138	WMA	0.010583
TNT50	TN	2247-24234	X2247.24234	202785	NA	MALL	0.971	0.014	WMA	F	HY	White Lake (36.12013, -89.55775)			11/20/2020	1175	TNT50	TN	0.028538	0.971462	0.019842	0.019842	WMA	0.014538
TNT25	TN	2247-24166	X2247.24166	193319	NA	MALL	0.978	0.019	WMA	M	AHY	White Lake (36.12013, -89.55775)			11/16/2020	1302	TNT25	TN	0.028323	0.971677	0.01958	0.01958	WMA	0.009323
TNT47	TN	2247-24190	X2247.24190	201953	NA	MALL	0.975	0.025	WMA	M	AHY	White Lake (36.12013, -89.55775)			11/20/2020	1244	TNT47	TN	0.028178	0.971822	0.018343	0.018343	WMA	0.003178
TNT241	TN	2247-24698	X2247.24698	214261	NA	MALL	0.967	0.033	WMA	F	AHY	White Lake (36.12013, -89.55775)			12/8/2021	1041	TNT241	TN	0.026227	0.973773	0.014539	0.014539	WMA	0.006773
TNT24	TN	2247-24165	X2247.24165	193805	NA	MALL	0.979	0.021	WMA	M	HY	White Lake (36.12013, -89.55775)			11/16/2020	1121	TNT24	TN	0.025106	0.974894	0.018534	0.018534	WMA	0.004106
TNT198	TN	2247-24821	X2247.24821	214227	NA	MALL	0.971	0.029	WMA	F	AHY	White Lake (36.12013, -89.55775)			11/15/2021	1134	TNT198	TN	0.02341	0.97659	0.015335	0.015335	WMA	0.00559
TNT19	TN	2247-24160	X2247.24160	202747	NA	MALL	0.959	0.014	WMA	F	HY	White Lake (36.12013, -89.55775)			11/16/2020	1090	TNT19	TN	0.022312	0.977688	0.01359	0.01359	WMA	0.008312
TNT51	TN	2247-24235	X2247.24235	202772	NA	MALL	0.986	0.014	WMA	F	AHY	White Lake (36.12013, -89.55775)			11/20/2020	1116	TNT51	TN	0.019541	0.980459	0.018666	0.018666	WMA	0.005541
TNT201	TN	2247-24657	X2247.24657	210238	NA	MALL	0.977	0.01	WMA	F	AHY	White Lake (36.12013, -89.55775)			11/19/2021	1066	TNT201	TN	0.018707	0.981293	0.015234	0.015234	WMA	0.008707
TNT52	TN	2247-24236	X2247.24236	202778	NA	MALL	0.976	0.012	WMA	F	AHY	White Lake (36.12013, -89.55775)			11/20/2020	1163	TNT52	TN	0.017381	0.982619	0.022467	0.022467	WMA	0.005381
TNT238	TN	2247-24695	X2247.24695	214233	NA	MALL	0.998	0.002	WMA	F	HY	White Lake (36.12013, -89.55775)			12/8/2021	1223	TNT238	TN	0.017375	0.982625	0.01647	0.01647	WMA	0.015375
TNT248	TN	2247-24916	X2247.24916	214268	NA	MALL	0.966	0.011	WMA	M	HY	White Lake (36.12013, -89.55775)			12/8/2021	1242	TNT248	TN	0.016815	0.983185	0.017072	0.017072	WMA	0.005815
TNT23	TN	2247-24164	X2247.24164	193260	NA	MALL	0.983	0.017	WMA	M	HY	White Lake (36.12013, -89.55775)			11/16/2020	1196	TNT23	TN	0.01604	0.98396	0.015371	0.015371	WMA	0.00096
TNT185	TN	2247-24806	X2247.24806	214254	NA	MALL	0.995	0.005	WMA	M	HY	White Lake (36.12013, -89.55775)			11/13/2021	1196	TNT185	TN	0.015414	0.984586	0.013501	0.013501	WMA	0.010414
TNT49	TN	2247-24233	X2247.24233	202786	NA	MALL	0.989	0.011	WMA	F	AHY	White Lake (36.12013, -89.55775)			11/20/2020	1320	TNT49	TN	0.01494	0.98506	0.013245	0.013245	WMA	0.00394
TNT181	TN	2247-24802	X2247.24802	210237	NA	MALL	0.986	0.012	WMA	F	AHY	White Lake (36.12013, -89.55775)			11/13/2021	1116	TNT181	TN	0.014852	0.985148	0.010251	0.010251	WMA	0.002852
TNT245	TN	2247-24911	X2247.24911	214238	NA	MALL	0.996	0.004	WMA	M	HY	White Lake (36.12013, -89.55775)			12/8/2021	1357	TNT245	TN	0.014662	0.985338	0.011813	0.011813	WMA	0.010662
TNT58	TN	2247-24242	X2247.24242	202773	NA	MALL	0.994	0.006	WMA	F	HY	White Lake (36.12013, -89.55775)			11/20/2020	1242	TNT58	TN	0.014415	0.985585	0.010969	0.010969	WMA	0.008415
TNT57	TN	2247-24241	X2247.24241	202779	NA	MALL	0.996	0	WMA	F	HY	White Lake (36.12013, -89.55775)			11/20/2020	1027	TNT57	TN	0.012501	0.987499	0.016479	0.016479	WMA	0.012501
TNT180	TN	2247-24801	X2247.24801	214169	NA	MALL	0.995	0.005	WMA	M	AHY	White Lake (36.12013, -89.55775)			11/13/2021	1364	TNT180	TN	0.011804	0.988196	0.015567	0.015567	WMA	0.006804
TNT242	TN	2247-24699	X2247.24699	214211	NA	MALL	0.982	0	WMA	F	HY	White Lake (36.12013, -89.55775)			12/8/2021	1115	TNT242	TN	0.010039	0.989961	0.011815	0.011815	WMA	0.010039
TNT247	TN	2247-24915	X2247.24915	214222	NA	MALL	0.999	0	WMA	M	HY	White Lake (36.12013, -89.55775)			12/8/2021	1181	TNT247	TN	0.009124	0.990876	0.010146	0.010146	WMA	0.009124
TNT239	TN	2247-24696	X2247.24696	214277	NA	MALL	1	0	WMA	F	HY	White Lake (36.12013, -89.55775)			12/8/2021	1012	TNT239	TN	0.009043	0.990957	0.012856	0.012856	WMA	0.009043
TNT186	TN	2247-24807	X2247.24807	214257	NA	MALL	0.999	0.001	WMA	F	HY	White Lake (36.12013, -89.55775)			11/13/2021	1018	TNT186	TN	0.006946	0.993054	0.015786	0.015786	WMA	0.005946
TNT22	TN	2247-24163	X2247.24163	202766	NA	MALL	0.993	0.001	WMA	F	HY	White Lake (36.12013, -89.55775)			11/16/2020	962	TNT22	TN	0.006688	0.993312	0.010907	0.010907	WMA	0.005688
TNT43	TN	2247-24186	X2247.24186	193325	NA	MALL	0.991	0.004	WMA	M	AHY	White Lake (36.12013, -89.55775)			11/20/2020	1380	TNT43	TN	0.006296	0.993704	0.011617	0.011617	WMA	0.002296
TNT41	TN	2247-24184	X2247.24184	202774	NA	MALL	0.98	0.002	WMA	F	AHY	White Lake (36.12013, -89.55775)			11/20/2020	1180	TNT41	TN	0.00595	0.99405	0.016476	0.016476	WMA	0.00395
TNT206	TN	2247-24678	X2247.24678	214265	NA	MALL	1	0	WMA	M	HY	White Lake (36.12013, -89.55775)			12/3/2021	1154	TNT206	TN	0.003739	0.996261	0.010611	0.010611	WMA	0.003739
TNT38	TN	2247-24181	X2247.24181	202765	NA	MALL	0.994	0	WMA	F	HY	White Lake (36.12013, -89.55775)			11/20/2020	1062	TNT38	TN	0.002158	0.997842	0.012563	0.012563	WMA	0.002158
TNT188	TN	2247-24809	X2247.24809	214250	NA	MALL	0.99	0.006	WMA	F	HY	White Lake (36.12013, -89.55775)			11/13/2021	1015	TNT188	TN	0.001778	0.998222	0.012434	0.012434	WMA	0.004222
TNT184	TN	2247-24805	X2247.24805	214165	NA	MALL	1	0	WMA	M	AHY	White Lake (36.12013, -89.55775)			11/13/2021	1214	TNT184	TN	0.00063	0.99937	0.013466	0.013466	WMA	0.00063
TNT211	TN	2247-24685	X2247.24685	214208	NA	MALL	0.999	0	WMA	M	AHY	White Lake (36.12013, -89.55775)			12/3/2021	1388	TNT211	TN	0.000175	0.999825	0.0172	0.0172	WMA	0.000175
TNT16	TN	2247-24157	X2247.24157	200083	NA	MALL	0.991	0	WMA	F	HY	White Lake (36.12013, -89.55775)			11/16/2020	861	TNT16	TN	0.00001	0.99999	0.010051	0.010051	WMA	0.00001
TNT17	TN	2247-24158	X2247.24158	202745	NA	MALL	0.994	0.002	WMA	F	HY	White Lake (36.12013, -89.55775)			11/16/2020	1055	TNT17	TN	0.00001	0.99999	0.009288	0.009288	WMA	0.00199
TNT189	TN	2247-24810	X2247.24810	214178	NA	MALL	1	0	WMA	F	AHY	White Lake (36.12013, -89.55775)			11/13/2021	1139	TNT189	TN	0.00001	0.99999	0.007716	0.007716	WMA	0.00001
TNT191	TN	2247-24812	X2247.24812	214235	NA	MALL	1	0	WMA	F	AHY	White Lake (36.12013, -89.55775)			11/13/2021	1083	TNT191	TN	0.00001	0.99999	0.011045	0.011045	WMA	0.00001
TNT193	TN	2247-24814	X2247.24814	214255	NA	MALL	1	0	WMA	M	AHY	White Lake (36.12013, -89.55775)			11/13/2021	1284	TNT193	TN	0.00001	0.99999	0.009862	0.009862	WMA	0.00001
TNT194	TN	2247-24815	X2247.24815	214221	NA	MALL	0.99	0	WMA	M	HY	White Lake (36.12013, -89.55775)			11/13/2021	1265	TNT194	TN	0.00001	0.99999	0.010918	0.010918	WMA	0.00001
TNT199	TN	2247-24655	X2247.24655	214212	NA	MALL	1	0	WMA	F	AHY	White Lake (36.12013, -89.55775)			11/19/2021	1130	TNT199	TN	0.00001	0.99999	0.011203	0.011203	WMA	0.00001
TNT203	TN	2247-24675	X2247.24675	214241	NA	MALL	1	0	WMA	F	AHY	White Lake (36.12013, -89.55775)			12/3/2021	1072	TNT203	TN	0.00001	0.99999	0.00516	0.00516	WMA	0.00001
TNT204	TN	2247-24676	X2247.24676	214202	NA	MALL	1	0	WMA	M	AHY	White Lake (36.12013, -89.55775)			12/3/2021	1439	TNT204	TN	0.00001	0.99999	0.001753	0.001753	WMA	0.00001
TNT21	TN	2247-24162	X2247.24162	202768	NA	MALL	0.988	0	WMA	F	HY	White Lake (36.12013, -89.55775)			11/16/2020	941	TNT21	TN	0.00001	0.99999	0.004634	0.004634	WMA	0.00001
TNT236	TN	2247-24693	X2247.24693	210236	NA	MALL	0.999	0	WMA	F	HY	White Lake (36.12013, -89.55775)			12/8/2021	1217	TNT236	TN	0.00001	0.99999	0.008617	0.008617	WMA	0.00001
TNT237	TN	2247-24694	X2247.24694	202853	NA	MALL	1	0	WMA	F	HY	White Lake (36.12013, -89.55775)			12/8/2021	1260	TNT237	TN	0.00001	0.99999	0.00981	0.00981	WMA	0.00001
TNT240	TN	2247-24697	X2247.24697	214184	NA	MALL	0.997	0	WMA	F	HY	White Lake (36.12013, -89.55775)			12/8/2021	1060	TNT240	TN	0.00001	0.99999	0.009929	0.009929	WMA	0.00001
TNT249	TN	2247-24920	X2247.24920	214226	NA	MALL	1	0	WMA	M	HY	White Lake (36.12013, -89.55775)			12/8/2021	1449	TNT249	TN	0.00001	0.99999	0.011535	0.011535	WMA	0.00001
TNT35	TN	2247-24178	X2247.24178	202770	NA	MALL	1	0	WMA	F	HY	White Lake (36.12013, -89.55775)			11/20/2020	1044	TNT35	TN	0.00001	0.99999	0.011656	0.011656	WMA	0.00001
TNT39	TN	2247-24182	X2247.24182	202763	NA	MALL	1	0	WMA	F	HY	White Lake (36.12013, -89.55775)			11/20/2020	998	TNT39	TN	0.00001	0.99999	0.007558	0.007558	WMA	0.00001
TNT40	TN	2247-24183	X2247.24183	200084	NA	MALL	1	0	WMA	F	HY	White Lake (36.12013, -89.55775)			11/20/2020	974	TNT40	TN	0.00001	0.99999	0.010878	0.010878	WMA	0.00001
TNT48	TN	2247-24191	X2247.24191	193254	NA	MALL	1	0	WMA	M	AHY	White Lake (36.12013, -89.55775)			11/20/2020	1167	TNT48	TN	0.00001	0.99999	0.005368	0.005368	WMA	0.00001
TNT53	TN	2247-24237	X2247.24237	202781	NA	MALL	0.993	0	WMA	F	HY	White Lake (36.12013, -89.55775)			11/20/2020	1051	TNT53	TN	0.00001	0.99999	0.008916	0.008916	WMA	0.00001
TNT54	TN	2247-24238	X2247.24238	202780	NA	MALL	1	0	WMA	F	HY	White Lake (36.12013, -89.55775)			11/20/2020	1145	TNT54	TN	0.00001	0.99999	0.001609	0.001609	WMA	0.00001
TNT56	TN	2247-24240	X2247.24240	202771	NA	MALL	1	0	WMA	F	HY	White Lake (36.12013, -89.55775)			11/20/2020	998	TNT56	TN	0.00001	0.99999	0.006854	0.006854	WMA	0.00001
TNT26	TN	2247-24167	X2247.24167	193350	NA	MALL	1	0	WMA	M	HY	White Lake (36.12013, -89.55775)			11/16/2020	1167	TNT26	TN	0	1	-	-	WMA	0
DOAR162	AR	2167-27429	X2167.27429	214556	1338442116	MALL	0.94	0.053	WMA	M	AHY	WhiteOakDuckWoods	35.3316	-91.39028	11/11/2021	1447	DOAR162	AR	0.065137	0.934863	0.023684	0.023684	HYBRID-LATE	0.012137
DOAR150	AR	2167-27402	X2167.27402	214553	1338442116	MALL	0.915	0.07	WMA	F	HY	WhiteOakDuckWoods	35.3316	-91.39028	11/11/2021	1104	DOAR150	AR	0.064722	0.935278	0.020319	0.020319	HYBRID-LATE	0.005278
DOAR158	AR	2167-27425	X2167.27425	214560	1338442116	MALL	0.95	0.042	WMA	M	AHY	WhiteOakDuckWoods	35.3316	-91.39028	11/11/2021	1271	DOAR158	AR	0.049669	0.950331	0.019566	0.019566	HYBRID-LATE	0.007669
DOAR153	AR	2167-27407	X2167.27407	214563	1338442116	MALL	0.958	0.034	WMA	F	HY	WhiteOakDuckWoods	35.3316	-91.39028	11/11/2021	1172	DOAR153	AR	0.043171	0.956829	0.0185	0.0185	HYBRID-LATE	0.009171
DOAR163	AR	2167-27435	X2167.27435	214555	1338442116	MALL	0.959	0.04	WMA	M	HY	WhiteOakDuckWoods	35.3316	-91.39028	11/11/2021	1094	DOAR163	AR	0.040627	0.959373	0.017231	0.017231	WMA	0.000627
DOAR142	AR	2167-25977	X2167.25977	214549	1338442116	MALL	0.959	0.036	WMA	F	HY	WhiteOakDuckWoods	35.3316	-91.39028	11/10/2021	1093	DOAR142	AR	0.036559	0.963441	0.018556	0.018556	WMA	0.000559
DOAR151	AR	2167-27404	X2167.27404	214559	1338442116	MALL	0.972	0.028	WMA	F	AHY	WhiteOakDuckWoods	35.3316	-91.39028	11/11/2021	1149	DOAR151	AR	0.029502	0.970498	0.01982	0.01982	WMA	0.001502
DOAR192	AR	2247-85103	X2247.85103	214547	1338442116	MALL	0.973	0.018	WMA	M	ASY	WhiteOakDuckWoods	35.3316	-91.39028	2/11/2022	1329	DOAR192	AR	0.027785	0.972215	0.015232	0.015232	WMA	0.009785
DOAR155	AR	2167-27414	X2167.27414	NA	1338442116	MALL	0.976	0.007	WMA	F	AHY	WhiteOakDuckWoods	35.3316	-91.39028	11/11/2021	1266	DOAR155	AR	0.020342	0.979658	0.016365	0.016365	WMA	0.013342
DOAR160	AR	2167-27427	X2167.27427	NA	1338442116	MALL	0.983	0.017	WMA	M	AHY	WhiteOakDuckWoods	35.3316	-91.39028	11/11/2021	1220	DOAR160	AR	0.019757	0.980243	0.015033	0.015033	WMA	0.002757
DOAR190	AR	2247-85101	X2247.85101	214555	1338442116	MALL	0.976	0.014	WMA	F	SY	WhiteOakDuckWoods	35.3316	-91.39028	2/11/2022	1206			0.014	0.976	-	-	WMA	0
DOAR141	AR	2167-25976	X2167.25976	214544	1338442116	MALL	0.988	0	WMA	M	AHY	WhiteOakDuckWoods	35.3316	-91.39028	11/10/2021	1250	DOAR141	AR	0.013896	0.986104	0.014588	0.014588	WMA	0.013896
DOAR148	AR	2167-25983	X2167.25983	214548	1338442116	MALL	0.977	0.009	WMA	M	AHY	WhiteOakDuckWoods	35.3316	-91.39028	11/10/2021	1411	DOAR148	AR	0.013202	0.986798	0.013989	0.013989	WMA	0.004202
DOAR145	AR	2167-25980	X2167.25980	214545	1338442116	MALL	0.993	0.007	WMA	M	AHY	WhiteOakDuckWoods	35.3316	-91.39028	11/10/2021	1417	DOAR145	AR	0.012722	0.987278	0.012853	0.012853	WMA	0.005722
DOAR193	AR	2247-85159	X2247.85159	NA	1338442116	MALL	1	0	WMA	M	SY	WhiteOakDuckWoods	35.3316	-91.39028	2/11/2022		DOAR193	AR	0.011624	0.988376	0.013111	0.013111	WMA	0.011624
DOAR159	AR	2167-27426	X2167.27426	214551	1338442116	MALL	0.977	0.015	WMA	M	AHY	WhiteOakDuckWoods	35.3316	-91.39028	11/11/2021	1328	DOAR159	AR	0.011363	0.988637	0.01173	0.01173	WMA	0.003637
DOAR156	AR	2167-27418	X2167.27418	214564	1338442116	MALL	0.988	0.012	WMA	M	AHY	WhiteOakDuckWoods	35.3316	-91.39028	11/11/2021	1280	DOAR156	AR	0.01126	0.98874	0.01386	0.01386	WMA	0.00074
DOAR161	AR	2167-27428	X2167.27428	214562	1338442116	MALL	0.993	0	WMA	M	AHY	WhiteOakDuckWoods	35.3316	-91.39028	11/11/2021	1265	DOAR161	AR	0.010817	0.989183	0.014229	0.014229	WMA	0.010817
DOAR191	AR	2247-85102	X2247.85102	214561	1338442116	MALL	0.992	0.008	WMA	M	ASY	WhiteOakDuckWoods	35.3316	-91.39028	2/11/2022	1343	DOAR191	AR	0.010101	0.989899	0.013965	0.013965	WMA	0.002101
DOAR147	AR	2167-25982	X2167.25982	214547	1338442116	MALL	0.988	0.001	WMA	M	AHY	WhiteOakDuckWoods	35.3316	-91.39028	11/10/2021	1432	DOAR147	AR	0.008401	0.991599	0.011817	0.011817	WMA	0.007401
DOAR149	AR	2167-27401	X2167.27401	214554	1338442116	MALL	0.993	0.001	WMA	F	AHY	WhiteOakDuckWoods	35.3316	-91.39028	11/11/2021	1211	DOAR149	AR	0.000812	0.999188	0.009647	0.009647	WMA	0.000188
DOAR143	AR	2167-25978	X2167.25978	214550	1338442116	MALL	0.996	0	WMA	M	AHY	WhiteOakDuckWoods	35.3316	-91.39028	11/10/2021	1169	DOAR143	AR	0.00001	0.99999	0.012804	0.012804	WMA	0.00001
DOAR144	AR	2167-25979	X2167.25979	NA	1338442116	MALL	0.987	0	WMA	F	AHY	WhiteOakDuckWoods	35.3316	-91.39028	11/10/2021	1190	DOAR144	AR	0.00001	0.99999	0.002982	0.002982	WMA	0.00001
DOAR146	AR	2167-25981	X2167.25981	214546	1338442116	MALL	1	0	WMA	M	HY	WhiteOakDuckWoods	35.3316	-91.39028	11/10/2021	1185	DOAR146	AR	0.00001	0.99999	0.005597	0.005597	WMA	0.00001
DOAR152	AR	2167-27405	X2167.27405	214557	1338442116	MALL	0.99	0	WMA	F	AHY	WhiteOakDuckWoods	35.3316	-91.39028	11/11/2021	1183	DOAR152	AR	0.00001	0.99999	0.008753	0.008753	WMA	0.00001
DOAR154	AR	2167-27410	X2167.27410	214565	1338442116	MALL	1	0	WMA	F	HY	WhiteOakDuckWoods	35.3316	-91.39028	11/11/2021	1096	DOAR154	AR	0.00001	0.99999	0.008615	0.008615	WMA	0.00001
DOAR157	AR	2167-27424	X2167.27424	214552	1338442116	MALL	1	0	WMA	M	AHY	WhiteOakDuckWoods	35.3316	-91.39028	11/11/2021	1264	DOAR157	AR	0.00001	0.99999	0.007758	0.007758	WMA	0.00001
DOAR179	AR	2247-85781	X2247.85781	214626	1338442116	MALL	0.898	0.095	HYBRID	M	AHY	WhiteRiver	34.6718	-91.2982	11/14/2021	1584	DOAR179	AR	0.090384	0.909616	0.027516	0.027516	HYBRID-LATE	0.004616
DOAR76	AR	2167-29880	X2167.29880	193705	1338442116	MALL	0.923	0.069	WMA	M	HY	WhiteRiver			12/9/2020	1330	DOAR76	AR	0.068319	0.931681	0.022557	0.022557	HYBRID-LATE	0.000681
DOAR82	AR	2167-29873	X2167.29873	202866	1338442116	MALL	0.922	0.067	WMA	F	AHY	WhiteRiver			12/9/2020	1461	DOAR82	AR	0.068061	0.931939	0.021381	0.021381	HYBRID-LATE	0.001061
DOAR175	AR	2247-85764	X2247.85764	214632	1338442116	MALL	0.941	0.052	WMA	M	AHY	WhiteRiver	34.6718	-91.2982	11/14/2021	1407	DOAR175	AR	0.063451	0.936549	0.021893	0.021893	HYBRID-LATE	0.011451
DOAR19	AR	2167-29843	X2167.29843	203047	1338442116	MALL	0.931	0.069	WMA	F	HY	WhiteRiver			12/4/2020	1306	DOAR19	AR	0.060839	0.939161	0.023741	0.023741	HYBRID-LATE	0.008161
DOAR181	AR	2247-85797	X2247.85797	214630	1338442116	MALL	0.955	0.045	WMA	F	AHY	WhiteRiver	34.6718	-91.2982	11/14/2021	1198	DOAR181	AR	0.052659	0.947341	0.019057	0.019057	HYBRID-LATE	0.007659
DOAR81	AR	2167-29874	X2167.29874	202736	1338442116	MALL	0.959	0.041	WMA	F	AHY	WhiteRiver			12/9/2020	1449	DOAR81	AR	0.049394	0.950606	0.017287	0.017287	HYBRID-LATE	0.008394
DOAR165	AR	2167-27463	X2167.27463	214620	1338442116	MALL	0.956	0.044	WMA	M	AHY	WhiteRiver	34.6718	-91.2982	11/13/2021	1344	DOAR165	AR	0.043675	0.956325	0.01656	0.01656	HYBRID-LATE	0.000325
DOAR97	AR	2247-84656	X2247.84656	214358	1338442116	MALL	0.958	0.036	WMA	F	HY	WhiteRiver	34.6718	-91.2982	11/3/2021	1066	DOAR97	AR	0.040392	0.959608	0.017759	0.017759	WMA	0.004392
DOAR90	AR	2247-84642	X2247.84642	214356	1338442116	MALL	0.961	0.038	WMA	M	AHY	WhiteRiver	34.6718	-91.2982	11/3/2021	1382	DOAR90	AR	0.039733	0.960267	0.017887	0.017887	WMA	0.001733
DOAR08	AR	2167-29657	X2167.29657	203724	1338442116	MALL	0.956	0.044	WMA	M	AHY	WhiteRiver			11/17/2020	978	DOAR08	AR	0.036811	0.963189	0.019033	0.019033	WMA	0.007189
DOAR01	AR	2167-29818	X2167.29818	201807	1338442116	MALL	0.962	0.035	WMA	F	AHY	WhiteRiver			12/2/2020	1312	DOAR01	AR	0.036606	0.963394	0.021802	0.021802	WMA	0.001606
DOAR180	AR	2247-85789	X2247.85789	214629	1338442116	MALL	0.958	0.022	WMA	M	HY	WhiteRiver	34.6718	-91.2982	11/14/2021	1407	DOAR180	AR	0.036538	0.963462	0.018085	0.018085	WMA	0.014538
DOAR174	AR	2247-85763	X2247.85763	214628	1338442116	MALL	0.963	0.037	WMA	M	AHY	WhiteRiver	34.6718	-91.2982	11/14/2021	1413	DOAR174	AR	0.035632	0.964368	0.016127	0.016127	WMA	0.001368
DOAR100	AR	2247-84659	X2247.84659	214357	1338442116	MALL	0.961	0.032	WMA	M	HY	WhiteRiver	34.6718	-91.2982	11/3/2021	1386	DOAR100	AR	0.033613	0.966387	0.015296	0.015296	WMA	0.001613
DOAR166	AR	2167-27464	X2167.27464	214606	1338442116	MALL	0.978	0.02	WMA	F	HY	WhiteRiver	34.6718	-91.2982	11/13/2021	1180	DOAR166	AR	0.032463	0.967537	0.022275	0.022275	WMA	0.012463
DOAR89	AR	2167-27192	X2167.27192	214601	1338442116	MALL	0.962	0.032	WMA	M	AHY	WhiteRiver	34.6718	-91.2982	11/3/2021	1716	DOAR89	AR	0.032119	0.967881	0.01655	0.01655	WMA	0.000119
DOAR46	AR	2167-29826	X2167.29826	193713	1338442116	MALL	0.967	0.033	WMA	M	AHY	WhiteRiver			12/2/2020	1451	DOAR46	AR	0.031553	0.968447	0.020145	0.020145	WMA	0.001447
DOAR86	AR	2167-29878	X2167.29878	202734	1338442116	MALL	0.973	0.025	WMA	M	HY	WhiteRiver			12/9/2020	1338	DOAR86	AR	0.030905	0.969095	0.019886	0.019886	WMA	0.005905
DOAR169	AR	2247-85757	X2247.85757	214623	1338442116	MALL	0.966	0.034	WMA	M	AHY	WhiteRiver	34.6718	-91.2982	11/14/2021	1388	DOAR169	AR	0.030712	0.969288	0.017173	0.017173	WMA	0.003288
DOAR09	AR	2167-29656	X2167.29656	203044	1338442116	MALL	0.967	0.033	WMA	F	HY	WhiteRiver			11/17/2020	987	DOAR09	AR	0.030523	0.969477	0.016723	0.016723	WMA	0.002477
DOAR44	AR	2167-29687	X2167.29687	201814	1338442116	MALL	0.966	0.027	WMA	M	AHY	WhiteRiver			11/17/2020	1318	DOAR44	AR	0.029492	0.970508	0.014369	0.014369	WMA	0.002492
DOAR88	AR	2167-27188	X2167.27188	214354	1338442116	MALL	0.963	0.016	WMA	M	AHY	WhiteRiver	34.6718	-91.2982	11/3/2021	1393	DOAR88	AR	0.029449	0.970551	0.020925	0.020925	WMA	0.013449
DOAR35	AR	2167-29823	X2167.29823	203045	1338442116	MALL	0.974	0.026	WMA	M	AHY	WhiteRiver			12/2/2020	1461	DOAR35	AR	0.028561	0.971439	0.016553	0.016553	WMA	0.002561
DOAR51	AR	2167-29842	X2167.29842	201813	1338442116	MALL	0.969	0.031	WMA	M	AHY	WhiteRiver			12/4/2020	1460	DOAR51	AR	0.027285	0.972715	0.016253	0.016253	WMA	0.003715
DOAR170	AR	2247-85758	X2247.85758	214627	1338442116	MALL	0.976	0.02	WMA	M	AHY	WhiteRiver	34.6718	-91.2982	11/14/2021	1438	DOAR170	AR	0.026011	0.973989	0.017327	0.017327	WMA	0.006011
DOAR94	AR	2247-84653	X2247.84653	214600	1338442116	MALL	0.975	0.025	WMA	M	AHY	WhiteRiver	34.6718	-91.2982	11/3/2021	1362	DOAR94	AR	0.025961	0.974039	0.018777	0.018777	WMA	0.000961
DOAR79	AR	2167-29881	X2167.29881	200501	1338442116	MALL	0.961	0.014	WMA	M	AHY	WhiteRiver			12/9/2020	1497	DOAR79	AR	0.025323	0.974677	0.018137	0.018137	WMA	0.011323
DOAR11	AR	2167-29841	X2167.29841	200502	1338442116	MALL	0.97	0.02	WMA	M	HY	WhiteRiver			12/4/2020	1446	DOAR11	AR	0.024911	0.975089	0.015759	0.015759	WMA	0.004911
DOAR06	AR	2167-29662	X2167.29662	201802	1338442116	MALL	0.973	0.027	WMA	M	AHY	WhiteRiver			11/17/2020	1267	DOAR06	AR	0.02368	0.97632	0.015624	0.015624	WMA	0.00332
DOAR15	AR	2167-29844	X2167.29844	201801	1338442116	MALL	0.976	0.024	WMA	F	HY	WhiteRiver			12/4/2020	1307	DOAR15	AR	0.022076	0.977924	0.018068	0.018068	WMA	0.001924
DOAR73	AR	2167-29875	X2167.29875	200500	1338442116	MALL	0.969	0.01	WMA	F	HY	WhiteRiver			12/9/2020	1324	DOAR73	AR	0.02145	0.97855	0.017163	0.017163	WMA	0.01145
DOAR21	AR	2167-29665	X2167.29665	200498	1338442116	MALL	0.962	0.023	WMA	M	HY	WhiteRiver			11/17/2020	1306	DOAR21	AR	0.020903	0.979097	0.01907	0.01907	WMA	0.002097
DOAR26	AR	2167-29840	X2167.29840	201812	1338442116	MALL	0.985	0.015	WMA	M	AHY	WhiteRiver			12/4/2020	1616	DOAR26	AR	0.020584	0.979416	0.013778	0.013778	WMA	0.005584
DOAR29	AR	2167-29822	X2167.29822	201811	1338442116	MALL	0.987	0.012	WMA	M	AHY	WhiteRiver			12/2/2020	1324	DOAR29	AR	0.018037	0.981963	0.013324	0.013324	WMA	0.006037
DOAR34	AR	2167-29725	X2167.29725	203058	1338442116	MALL	0.987	0.013	WMA	M	AHY	WhiteRiver			12/2/2020	1375	DOAR34	AR	0.017954	0.982046	0.01512	0.01512	WMA	0.004954
DOAR176	AR	2247-85768	X2247.85768	214625	1338442116	MALL	0.983	0.014	WMA	F	AHY	WhiteRiver	34.6718	-91.2982	11/14/2021	1094	DOAR176	AR	0.017066	0.982934	0.017605	0.017605	WMA	0.003066
DOAR20	AR	2167-29678	X2167.29678	201809	1338442116	MALL	0.973	0	WMA	M	HY	WhiteRiver			11/17/2020	998	DOAR20	AR	0.016346	0.983654	0.016546	0.016546	WMA	0.016346
DOAR24	AR	2167-29674	X2167.29674	201806	1338442116	MALL	0.969	0	WMA	M	AHY	WhiteRiver			11/17/2020	1164	DOAR24	AR	0.01589	0.98411	0.017957	0.017957	WMA	0.01589
DOAR99	AR	2247-84658	X2247.84658	214602	1338442116	MALL	0.98	0.01	WMA	M	HY	WhiteRiver	34.6718	-91.2982	11/3/2021	1360	DOAR99	AR	0.0149	0.9851	0.016244	0.016244	WMA	0.0049
DOAR28	AR	2167-29667	X2167.29667	201803	1338442116	MALL	0.99	0.01	WMA	M	AHY	WhiteRiver			11/17/2020	1242	DOAR28	AR	0.014631	0.985369	0.017403	0.017403	WMA	0.004631
DOAR204	AR	2167-25896	X2167.25896	214355	1338442116	MALL	failed	failed	failed	M	AHY	WhiteRiver	34.6718	-91.2982	11/3/2021	1396	DOAR204	AR	0.014257	0.985743	0.017662	0.017662	WMA	#VALUE!
DOAR74	AR	2167-29883	X2167.29883	203043	1338442116	MALL	0.984	0.016	WMA	M	AHY	WhiteRiver			12/9/2020	1420	DOAR74	AR	0.013502	0.986498	0.013008	0.013008	WMA	0.002498
DOAR178	AR	2247-85775	X2247.85775	214633	1338442116	MALL	0.986	0.007	WMA	F	AHY	WhiteRiver	34.6718	-91.2982	11/14/2021	1295	DOAR178	AR	0.013153	0.986847	0.017527	0.017527	WMA	0.006153
DOAR172	AR	2247-85761	X2247.85761	210320	1338442116	MALL	0.984	0.016	WMA	M	AHY	WhiteRiver	34.6718	-91.2982	11/14/2021	1258	DOAR172	AR	0.012507	0.987493	0.014623	0.014623	WMA	0.003493
DOAR16	AR	2167-29824	X2167.29824	201808	1338442116	MALL	0.993	0.007	WMA	M	AHY	WhiteRiver			12/2/2020	1495	DOAR16	AR	0.011754	0.988246	0.017826	0.017826	WMA	0.004754
DOAR77	AR	2167-29882	X2167.29882	202864	1338442116	MALL	0.999	0.001	WMA	M	AHY	WhiteRiver			12/9/2020	1534	DOAR77	AR	0.011689	0.988311	0.016713	0.016713	WMA	0.010689
DOAR168	AR	2247-85756	X2247.85756	214621	1338442116	MALL	1	0	WMA	M	AHY	WhiteRiver	34.6718	-91.2982	11/14/2021	1283	DOAR168	AR	0.011129	0.988871	0.016312	0.016312	WMA	0.011129
DOAR167	AR	2167-27470	X2167.27470	214617	1338442116	MALL	0.99	0	WMA	M	HY	WhiteRiver	34.6718	-91.2982	11/13/2021	1390	DOAR167	AR	0.00892	0.99108	0.011077	0.011077	WMA	0.00892
DOAR36	AR	2167-29651	X2167.29651	201816	1338442116	MALL	0.999	0.001	WMA	M	AHY	WhiteRiver			11/17/2020		DOAR36	AR	0.007532	0.992468	0.012504	0.012504	WMA	0.006532
DOAR164	AR	2167-27462	X2167.27462	214610	1338442116	MALL	0.994	0.006	WMA	F	HY	WhiteRiver	34.6718	-91.2982	11/13/2021	1090	DOAR164	AR	0.00648	0.99352	0.00933	0.00933	WMA	0.00048
DOAR92	AR	2247-84651	X2247.84651	214604	1338442116	MALL	0.988	0.012	WMA	M	HY	WhiteRiver	34.6718	-91.2982	11/3/2021	1406	DOAR92	AR	0.006458	0.993542	0.01888	0.01888	WMA	0.005542
DOAR39	AR	2167-29816	X2167.29816	193927	1338442116	MALL	0.991	0.009	WMA	F	AHY	WhiteRiver			12/2/2020	1318	DOAR39	AR	0.005582	0.994418	0.011929	0.011929	WMA	0.003418
DOAR10	AR	2167-29825	X2167.29825	201799	1338442116	MALL	0.99	0.001	WMA	M	AHY	WhiteRiver			12/2/2020	1605	DOAR10	AR	0.005247	0.994753	0.011536	0.011536	WMA	0.004247
DOAR13	AR	2167-29813	X2167.29813	201819	1338442116	MALL	0.99	0	WMA	F	AHY	WhiteRiver			12/2/2020	1302	DOAR13	AR	0.003907	0.996093	0.012003	0.012003	WMA	0.003907
DOAR173	AR	2247-85762	X2247.85762	214634	1338442116	MALL	0.989	0	WMA	F	HY	WhiteRiver	34.6718	-91.2982	11/14/2021	1182	DOAR173	AR	0.003624	0.996376	0.011662	0.011662	WMA	0.003624
DOAR72	AR	2167-29879	X2167.29879	201810	1338442116	MALL	0.984	0	WMA	M	AHY	WhiteRiver			12/9/2020	1504	DOAR72	AR	0.003325	0.996675	0.0117	0.0117	WMA	0.003325
DOAR42	AR	2167-29671	X2167.29671	201804	1338442116	MALL	0.989	0	WMA	M	AHY	WhiteRiver			11/17/2020	1224	DOAR42	AR	0.002833	0.997167	0.010847	0.010847	WMA	0.002833
DOAR40	AR	2167-29820	X2167.29820	201817	1338442116	MALL	0.993	0	WMA	F	HY	WhiteRiver			12/2/2020	1175	DOAR40	AR	0.001257	0.998743	0.01411	0.01411	WMA	0.001257
DOAR05	AR	2167-29652	X2167.29652	201818	1338442116	MALL	0.995	0	WMA	F	AHY	WhiteRiver			11/17/2020	1089	DOAR05	AR	0.000235	0.999765	0.010517	0.010517	WMA	0.000235
DOAR02	AR	2167-29670	X2167.29670	201820	1338442116	MALL	1	0	WMA	M	HY	WhiteRiver			11/17/2020	1317	DOAR02	AR	0.00001	0.99999	0.004133	0.004133	WMA	0.00001
DOAR171	AR	2247-85760	X2247.85760	214631	1338442116	MALL	0.988	0	WMA	M	HY	WhiteRiver	34.6718	-91.2982	11/14/2021	1455	DOAR171	AR	0.00001	0.99999	0.009991	0.009991	WMA	0.00001
DOAR177	AR	2247-85773	X2247.85773	214622	1338442116	MALL	1	0	WMA	M	AHY	WhiteRiver	34.6718	-91.2982	11/14/2021	1290	DOAR177	AR	0.00001	0.99999	0.011293	0.011293	WMA	0.00001
DOAR50	AR	2167-29663	X2167.29663	203046	1338442116	MALL	0.995	0	WMA	M	AHY	WhiteRiver			11/17/2020	1011	DOAR50	AR	0.00001	0.99999	0.007954	0.007954	WMA	0.00001
DOAR58	AR	2167-29672	X2167.29672	201815	1338442116	MALL	0.984	0	WMA	M	AHY	WhiteRiver			11/17/2020	1124	DOAR58	AR	0.00001	0.99999	0.012387	0.012387	WMA	0.00001
DOAR65	AR	2167-29686	X2167.29686	201800	1338442116	MALL	0.983	0	WMA	M	AHY	WhiteRiver			11/17/2020	1190	DOAR65	AR	0.00001	0.99999	0.005513	0.005513	WMA	0.00001
DOAR75	AR	2167-29877	X2167.29877	200499	1338442116	MALL	1	0	WMA	M	AHY	WhiteRiver			12/9/2020	1429	DOAR75	AR	0.00001	0.99999	0.008883	0.008883	WMA	0.00001
DOAR78	AR	2167-29885	X2167.29885	202738	1338442116	MALL	0.993	0	WMA	M	AHY	WhiteRiver			12/9/2020	1408	DOAR78	AR	0.00001	0.99999	0	0	WMA	0.00001
DOAR80	AR	2167-29886	X2167.29886	202865	1338442116	MALL	1	0	WMA	M	AHY	WhiteRiver			12/9/2020	1538	DOAR80	AR	0.00001	0.99999	0	0	WMA	0.00001
DOAR83	AR	2167-29876	X2167.29876	202737	1338442116	MALL	0.995	0	WMA	F	HY	WhiteRiver			12/9/2020	1328	DOAR83	AR	0.00001	0.99999	0.006757	0.006757	WMA	0.00001
DOAR84	AR	2167-29887	X2167.29887	200497	1338442116	MALL	1	0	WMA	M	HY	WhiteRiver			12/9/2020	1436	DOAR84	AR	0.00001	0.99999	0.003243	0.003243	WMA	0.00001
DOAR85	AR	2167-29884	X2167.29884	202735	1338442116	MALL	0.992	0	WMA	M	AHY	WhiteRiver			12/9/2020	1538	DOAR85	AR	0.00001	0.99999	0.011032	0.011032	WMA	0.00001
DOAR87	AR	2167-27184	X2167.27184	NA	1338442116	MALL	0.986	0	WMA	M	AHY	WhiteRiver	34.6718	-91.2982	11/3/2021		DOAR87	AR	0.00001	0.99999	0.004875	0.004875	WMA	0.00001
DOAR91	AR	2247-84645	X2247.84645	214359	1338442116	MALL	0.986	0	WMA	M	AHY	WhiteRiver	34.6718	-91.2982	11/3/2021	1288	DOAR91	AR	0.00001	0.99999	0.011961	0.011961	WMA	0.00001
DOAR93	AR	2247-84652	X2247.84652	214353	1338442116	MALL	1	0	WMA	M	AHY	WhiteRiver	34.6718	-91.2982	11/3/2021	1333	DOAR93	AR	0.00001	0.99999	0.00197	0.00197	WMA	0.00001
DOAR95	AR	2247-84654	X2247.84654	214605	1338442116	MALL	0.996	0	WMA	F	AHY	WhiteRiver	34.6718	-91.2982	11/3/2021	1070	DOAR95	AR	0.00001	0.99999	0.00858	0.00858	WMA	0.00001
DOAR96	AR	2247-84655	X2247.84655	214360	1338442116	MALL	0.991	0	WMA	F	HY	WhiteRiver	34.6718	-91.2982	11/3/2021	1130	DOAR96	AR	0.00001	0.99999	0.009449	0.009449	WMA	0.00001
DOAR98	AR	2247-84657	X2247.84657	214603	1338442116	MALL	0.993	0	WMA	F	HY	WhiteRiver	34.6718	-91.2982	11/3/2021	1105	DOAR98	AR	0.00001	0.99999	0.011232	0.011232	WMA	0.00001
DOAR200	AR	2257-40960	X2257.40960	214046	NA	MALL	failed	failed	failed	M	SY	WildWings	33.7679	-91.3086	2/15/2022	1308	DOAR200	AR	0.048663	0.951337	0.022288	0.022288	HYBRID-LATE	#VALUE!
DOAR199	AR	2257-40957	X2257.40957	214355	NA	MALL	0.979	0	WMA	F	ASY	WildWings	33.7679	-91.3086	2/15/2022	1218	DOAR199	AR	0	0.979	-	-	WMA	0
